# Supplementary material for: Construction of the first high-density genetic linkage map and identification of seed yield-related QTLs and candidate genes in Elymus sibiricus, an important forage grass in Qinghai-Tibet Plateau
Source: BMC Genomics. 2019 Nov 14;20:861. doi: 10.1186/s12864-019-6254-4 (PMC6857239; doi:10.1186/s12864-019-6254-4)
Supplement: Supplementary file 1 — Additional file 1: Table S1. SLAF marker and their locations on each linkage. [file 12864_2019_6254_MOESM1_ESM.xlsx]

## Sheet: all
Table S1. SLAF marker and their locations on each linkage
Group	1
Marker27098	0
Marker126869	4.286
Marker378191	6.139
Marker326344	7.94
Marker66517	10.095
Marker18168	12.749
Marker46020	16.96
Marker67273	19.895
Marker61489	25.683
Marker30741	32.694
Marker111976	37.206
Marker130114	40.11
Marker38267	41.464
Marker96673	44.317
Marker414423	44.817
Marker48237	45.068
Marker75170	45.318
Marker88014	45.318
Marker228639	45.318
Marker143635	45.318
Marker219907	45.318
Marker48564	45.669
Marker79793	46.021
Marker60032	46.872
Marker115336	46.872
Marker50589	46.872
Marker76332	47.122
Marker92738	47.372
Marker123496	47.372
Marker185089	47.372
Marker160343	47.372
Marker107401	47.372
Marker97266	47.372
Marker52581	47.372
Marker347761	47.622
Marker109506	47.622
Marker374419	47.622
Marker69269	47.874
Marker160821	48.374
Marker429645	49.375
Marker249526	50.625
Marker438540	52.426
Marker100998	53.926
Marker33601	54.676
Marker105228	54.676
Marker82725	55.676
Marker17472	57.177
Marker42984	57.177
Marker66237	57.177
Marker17586	57.177
Marker9095	57.427
Marker75302	58.927
Marker181415	59.927
Marker66566	62.229
Marker161791	64.781
Marker88273	66.884
Marker117823	69.185
Marker87719	72.54
Marker81382	74.842
Marker284006	75.592
Marker24830	76.193
Marker279274	78.703
Marker84982	81.321
Marker54388	86.242
Marker177605	91.559
Marker38345	94.323
Marker9637	96.922
Marker115156	101.127
Marker160955	105.955
Marker57761	111.878
Marker82290	120.749
Marker57591	131.41
Marker97539	136.471
Marker28379	137.772
Marker59792	141.804
Marker25791	144.777
Marker7227	148.59
Marker132325	153.261
Marker65890	160.492
Marker50524	163.295
Marker123228	165.147
Marker118582	165.397
Marker227489	165.397
Marker178193	165.897
Marker16333	165.897
Marker104592	165.897
Marker50632	166.397
Marker84444	167.648
Marker104036	173.682
Marker170807	183.45
Group	2
Marker153027	0
Marker105554	5.573
Marker156784	8.426
Marker80618	11.937
Marker65689	15.644
Marker208088	20.844
Marker102012	26.174
Marker26240	33.019
Marker102449	40.911
Marker100718	48.481
Marker83633	57.03
Marker118653	64.738
Marker447672	68.657
Marker237360	77.861
Marker72793	86.989
Marker33438	90.606
Marker116475	92.954
Marker65098	95.627
Marker141728	97.479
Marker10713	99.331
Marker147448	104.222
Marker98962	107.566
Marker85068	110.43
Marker33467	113.335
Marker47854	114.186
Marker68177	117.553
Marker113058	121.764
Marker46851	125.622
Marker62334	127.623
Marker216765	130.426
Marker59982	131.633
Marker17770	132.789
Marker64886	133.994
Marker45343	137.451
Marker39556	139.553
Marker20726	143.21
Marker28803	146.116
Marker83934	147.717
Marker215815	149.07
Marker119351	150.371
Marker292768	150.621
Marker49625	151.121
Marker122309	151.722
Marker101529	152.222
Marker119566	152.472
Marker20463	152.472
Marker108482	152.472
Marker84824	152.472
Marker122846	152.472
Marker92835	152.472
Marker117651	152.472
Marker362948	152.472
Marker217044	152.472
Marker123350	152.722
Marker122759	152.972
Marker43894	153.222
Group	3
Marker98951	0
Marker60722	1.352
Marker125960	2.852
Marker22248	3.102
Marker84469	4.352
Marker43158	4.602
Marker63070	5.853
Marker45152	7.603
Marker18524	9.104
Marker251036	10.354
Marker101989	11.706
Marker38124	13.912
Marker11425	16.214
Marker35536	18.777
Marker48635	21.237
Marker73054	24.417
Marker37145	26.179
Marker94701	28.492
Marker43533	30.805
Marker174599	31.406
Marker326363	33.72
Marker126327	36.21
Marker33118	38.026
Marker164763	41.495
Marker213696	42.597
Marker99139	44.898
Marker12136	46.95
Marker133447	47.95
Marker334307	48.801
Marker79910	49.551
Marker17456	50.653
Marker44566	52.004
Marker84238	52.504
Marker90677	53.004
Marker185166	53.605
Marker37006	53.605
Marker149057	53.855
Marker47628	53.855
Marker435167	54.605
Marker42714	55.356
Marker29077	56.356
Marker109492	56.707
Marker140822	56.707
Marker298357	56.958
Marker47884	56.958
Marker32296	56.958
Marker185332	58.459
Marker45011	60.311
Marker143783	61.811
Marker122717	65.669
Marker128798	67.771
Marker150809	69.022
Marker94244	70.272
Marker87944	73.577
Marker154651	74.577
Marker25726	75.077
Marker47674	75.327
Marker192839	75.827
Marker21568	75.827
Marker30690	75.827
Marker123411	75.827
Marker22309	76.078
Marker21242	76.078
Marker5164	76.328
Marker18220	76.328
Marker159117	77.328
Marker67271	78.328
Marker97311	80.38
Marker27819	81.535
Marker53405	83.637
Marker99001	85.99
Marker13197	88.542
Marker76634	89.793
Marker140026	90.453
Marker12215	91.113
Marker36678	91.768
Marker132073	92.87
Marker102645	94.472
Marker84176	97.127
Marker114792	98.142
Marker306383	99.243
Marker109870	101.256
Marker231957	102.714
Marker240391	104.422
Marker203211	105.274
Marker148348	109.086
Group	4
Marker44940	0
Marker7595	0.5
Marker111154	0.75
Marker72214	0.75
Marker67064	0.75
Marker114739	0.75
Marker117682	3.052
Marker158202	3.802
Marker70397	4.302
Marker20351	4.802
Marker38387	5.802
Marker120509	7.853
Marker60991	9.904
Marker32742	13.008
Marker247503	15.31
Marker130216	19.122
Marker344171	20.498
Marker35338	22.652
Marker76539	25.074
Marker44025	26.575
Marker110013	29.23
Marker2211	30.688
Marker79403	33.001
Marker104876	36.589
Marker16205	40.347
Marker11005	41.598
Marker148164	42.598
Marker37673	43.848
Marker14686	44.598
Marker41063	46.805
Marker95589	47.156
Marker49299	47.906
Marker32678	48.561
Marker37117	51.068
Marker112854	52.17
Marker71991	53.875
Marker130225	55.227
Marker31739	55.977
Marker56120	55.977
Marker83859	56.227
Marker95751	56.578
Marker182964	56.578
Marker86829	56.578
Marker73680	56.828
Marker36173	57.328
Marker88993	57.578
Marker71985	58.578
Marker218084	62.235
Marker75791	65.339
Marker289783	66.297
Marker122504	68.005
Marker339636	69.106
Marker133656	69.761
Marker12153	71.717
Marker64733	73.78
Marker158386	77.398
Marker35505	80.959
Marker5870	83.061
Marker30122	86.177
Marker41675	87.528
Marker87869	88.38
Marker130203	89.731
Marker136078	91.243
Marker58826	91.748
Marker72565	92.85
Marker50714	94.1
Marker116865	95.1
Marker323015	96.1
Marker238947	97.1
Marker45785	97.6
Marker114197	97.6
Marker53392	98.6
Marker18968	99.1
Marker161844	99.452
Marker53484	100.452
Marker89605	100.702
Marker35608	101.553
Marker65804	102.053
Marker183117	103.405
Marker110932	105.206
Marker95316	110.577
Marker37261	112.128
Marker29946	112.628
Marker69387	114.178
Marker166489	114.428
Marker221914	114.428
Marker173551	114.428
Marker58872	114.678
Marker224123	114.678
Marker324893	114.678
Marker136043	114.678
Marker31125	114.678
Marker28545	114.678
Marker31105	114.678
Marker45455	114.678
Marker219797	114.678
Marker73617	114.678
Marker120445	114.678
Marker199387	114.678
Marker119108	114.678
Marker92237	114.678
Marker87617	114.678
Marker69698	114.678
Marker78330	114.678
Marker347696	114.678
Marker110371	114.678
Marker38062	114.678
Marker372279	114.678
Marker150098	114.678
Marker399179	114.678
Marker163052	114.678
Marker380544	114.678
Marker84884	114.678
Marker13897	114.678
Marker194842	114.678
Marker433472	115.178
Marker133228	116.979
Marker426957	117.729
Marker84703	117.979
Marker211659	118.479
Marker49709	119.73
Marker99450	120.48
Marker128522	120.73
Marker81959	121.831
Marker159286	121.831
Marker24640	122.682
Marker69767	122.682
Marker28786	122.682
Marker41069	122.682
Marker17836	123.182
Marker90283	123.182
Marker24947	123.182
Marker68440	123.432
Marker860	123.432
Marker43611	123.432
Marker74484	124.182
Marker104362	124.682
Marker87613	125.433
Marker80507	126.034
Marker149444	126.385
Marker106737	127.236
Marker114860	128.237
Marker146807	129.487
Marker373833	130.487
Marker133047	130.737
Marker376460	130.987
Marker47360	131.237
Marker26557	131.237
Marker86957	131.237
Marker10602	131.237
Marker274592	131.237
Marker125631	131.237
Marker204903	131.237
Marker147222	131.487
Marker17223	131.487
Marker287624	131.737
Marker135922	132.237
Marker43377	132.737
Marker82315	132.987
Marker53399	133.987
Marker105884	134.987
Marker6079	135.237
Marker23621	137.288
Marker40711	137.538
Marker67563	138.539
Group	5
Marker63427	0
Marker179722	8.392
Marker38084	11.597
Marker43872	13.755
Marker218991	16.909
Marker78192	26.348
Marker76784	28.901
Marker9328	29.151
Marker37660	31.703
Marker36969	32.453
Marker33138	33.453
Marker48739	35.554
Marker132931	45.416
Marker63377	48.57
Marker96356	52.226
Marker72167	55.435
Marker31425	58.09
Marker99076	60.993
Marker54505	63.595
Marker70530	65.146
Marker313643	67.658
Marker71192	68.818
Marker46420	73.356
Marker62499	79.722
Marker4075	84.79
Marker20115	84.79
Marker28669	84.79
Marker88110	87.844
Marker83614	89.494
Marker37188	91.545
Marker98888	101.022
Marker83501	109.6
Marker241029	120.598
Group	6
Marker32631	0
Marker33296	0.25
Marker49873	0.25
Marker39485	0.25
Marker30928	0.905
Marker156176	0.905
Marker251493	2.906
Marker48015	4.907
Marker85169	5.407
Marker93893	7.158
Marker189207	9.01
Marker118942	11.061
Marker115437	11.811
Marker18759	11.811
Marker88222	11.811
Marker174196	11.811
Marker64999	12.061
Marker3962	12.061
Marker46605	12.061
Marker90321	12.061
Marker113036	12.061
Marker94739	12.061
Marker208719	12.061
Marker304106	12.061
Marker407934	12.061
Marker16499	12.061
Marker86887	12.561
Marker110361	13.561
Marker148013	14.311
Marker281789	14.561
Marker62789	16.062
Marker261184	16.812
Marker72669	17.163
Marker44703	17.415
Marker68729	18.266
Marker48303	19.171
Marker124682	22.431
Marker144422	23.181
Marker63418	25.584
Marker209563	29.693
Marker36805	32.507
Marker50680	36.919
Marker290471	38.72
Marker435401	40.22
Marker90651	40.97
Marker56949	41.22
Marker88098	41.22
Marker92682	41.22
Marker7682	41.72
Marker10672	41.72
Marker155282	41.97
Marker412539	41.97
Marker147089	41.97
Marker23788	42.97
Marker161774	43.47
Marker9761	45.021
Marker79857	46.571
Marker8884	50.384
Marker30621	52.685
Marker401389	56.64
Marker133733	58.687
Marker251263	61.294
Marker10646	64.607
Marker70317	66.761
Marker27141	67.613
Marker228677	70.177
Marker49885	72.383
Marker16402	74.84
Marker52214	77.745
Marker139906	78.9
Marker84612	79.4
Marker17559	79.905
Marker97639	82.008
Marker23680	82.258
Marker210081	83.508
Marker67015	85.309
Marker152318	86.059
Marker158293	86.41
Marker51283	87.011
Marker110824	88.011
Marker111184	89.012
Marker70614	89.762
Marker38549	90.762
Marker132623	91.512
Marker209728	92.512
Marker30010	93.012
Marker83079	94.813
Group	7
Marker19429	0
Marker107637	4.621
Marker37077	6.672
Marker70602	9.826
Marker28608	15.095
Marker15403	15.846
Marker79945	16.596
Marker42585	21.825
Marker11291	24.127
Marker39194	33.751
Marker65854	35.502
Marker10012	35.752
Marker11856	35.752
Marker53600	36.502
Marker34853	46.589
Marker111589	48.64
Marker71007	57.327
Marker44145	59.278
Marker64920	60.028
Marker40044	61.028
Marker79073	63.079
Marker73502	66.836
Marker148277	71.853
Marker143556	77
Marker92962	80.958
Marker386003	83.862
Marker66610	87.669
Group	8
Marker37743	0
Marker47853	2.602
Marker11486	2.852
Marker425612	8.251
Marker92622	10.653
Marker47549	12.254
Marker49355	13.004
Marker52452	13.504
Marker82208	14.504
Marker317368	16.906
Marker30192	22.428
Marker37873	25.833
Marker227631	28.937
Marker56984	39.153
Marker16891	42.91
Marker19550	43.66
Marker12492	44.41
Marker98288	45.46
Marker16550	47.011
Marker136553	55.859
Marker37221	58.638
Marker226149	61.141
Marker77618	65.35
Marker105895	68.721
Marker102850	73.128
Marker84460	77.338
Marker70818	85.675
Marker57433	90.087
Marker63023	92.188
Group	9
Marker181487	0
Marker32919	0
Marker58542	0
Marker28263	0
Marker4248	0
Marker63920	0
Marker104161	0
Marker99447	0
Marker218668	0
Marker166553	0
Marker13210	0.25
Marker42710	0.25
Marker307331	0.75
Marker211648	0.75
Marker147559	0.75
Marker26879	1.101
Marker144659	2.402
Marker152951	3.652
Marker44332	5.453
Marker26536	8.005
Marker129267	9.255
Marker45595	10.005
Marker25646	11.626
Marker42679	12.876
Marker91628	14.228
Marker67153	16.279
Marker86470	18.843
Marker101325	20.093
Marker448348	22.395
Marker134650	23.145
Marker64358	23.395
Marker42938	23.645
Marker67450	23.645
Marker94588	23.645
Marker336285	23.645
Marker31163	23.645
Marker31403	23.896
Marker40008	24.747
Marker26574	25.497
Marker170190	26.498
Marker198635	27.248
Marker34642	27.748
Marker380453	29.498
Marker58032	29.998
Marker103982	30.998
Marker183350	31.498
Marker98715	31.498
Marker306526	31.998
Marker146652	32.248
Marker179010	32.749
Marker324082	32.999
Marker13025	32.999
Marker114527	33.499
Marker40810	34.749
Marker170712	35.249
Marker16859	35.499
Marker127908	35.499
Marker81883	35.499
Marker29092	35.499
Marker84181	35.499
Marker113326	35.499
Marker66883	35.499
Marker143209	35.749
Marker37380	35.999
Marker105244	35.999
Marker28794	35.999
Marker347694	35.999
Marker11209	36.249
Marker5648	36.499
Marker24969	36.499
Marker87516	36.499
Marker69580	36.499
Marker19854	36.749
Marker89559	36.749
Marker84254	36.999
Marker103841	37.249
Marker103415	37.499
Marker93033	37.999
Marker78323	37.999
Marker432296	37.999
Marker343770	37.999
Marker62681	37.999
Marker107969	37.999
Marker96022	37.999
Marker116545	38.499
Marker134775	38.499
Marker90218	38.499
Marker40961	38.499
Marker394333	38.499
Marker5184	38.499
Marker13626	38.499
Marker108041	38.499
Marker23164	38.499
Marker53010	38.499
Marker80190	38.499
Marker48072	38.499
Marker77873	38.499
Marker111119	38.499
Marker184836	38.499
Marker109953	38.499
Marker121788	38.499
Marker181801	38.499
Marker279117	38.499
Marker157670	38.499
Marker163293	38.499
Marker97961	38.499
Marker150160	38.499
Marker125921	38.499
Marker239715	38.499
Marker177326	38.499
Marker123083	38.499
Marker147301	38.499
Marker110349	38.499
Marker53827	38.499
Marker28841	38.499
Marker26449	38.499
Marker17740	38.499
Marker34782	38.499
Marker68470	38.499
Marker162295	38.499
Marker98168	38.499
Marker135743	38.499
Marker111725	38.499
Marker61749	38.499
Marker192488	38.499
Marker136527	38.499
Marker150953	38.499
Marker142920	38.499
Marker94768	38.499
Marker113511	38.499
Marker138827	38.499
Marker179391	38.499
Marker117284	38.499
Marker225635	38.499
Marker105364	38.499
Marker176559	38.499
Marker65654	38.749
Marker58555	39.499
Marker411187	39.999
Marker203294	41.8
Marker100231	42.305
Marker410207	47.373
Marker126268	52.158
Marker188724	56.063
Marker156677	58.435
Marker93635	58.686
Marker80450	60.288
Marker49901	61.389
Marker11288	62.595
Marker59396	63.356
Marker10162	64.207
Marker18539	65.208
Marker40650	66.208
Marker9413	69.664
Marker37146	71.727
Marker27695	72.488
Marker42970	73.394
Marker96171	74.644
Marker45019	75.644
Marker48124	76.245
Marker128050	76.995
Marker11686	78.016
Marker147584	78.521
Marker71376	79.122
Marker60787	80.373
Marker292784	83.438
Marker432539	84.72
Marker90385	90.096
Marker136409	92.108
Marker412122	93.609
Marker135196	95.565
Marker211577	97.02
Marker57442	97.872
Marker349304	99.122
Marker121460	99.622
Marker282042	101.122
Marker147751	102.474
Marker156020	103.474
Marker166062	103.825
Marker160281	103.825
Marker68633	104.075
Marker421412	104.075
Marker181116	104.325
Marker218160	104.575
Marker106157	105.075
Marker125830	105.075
Marker379584	105.075
Marker86824	105.075
Marker51860	105.075
Marker423404	105.075
Marker281330	105.075
Marker57968	105.075
Marker156493	105.075
Marker280486	105.075
Marker133731	105.075
Marker150315	105.075
Marker76830	105.075
Marker149416	106.177
Marker321597	107.427
Marker214275	108.427
Marker230644	110.884
Marker213476	112.646
Marker139489	117.705
Marker98480	120.77
Marker67768	128.129
Marker80833	128.629
Marker156954	130.481
Marker55460	132.437
Marker91121	132.687
Marker95499	132.937
Marker29073	133.437
Marker400072	133.788
Marker17284	134.14
Marker28026	134.14
Marker158756	134.39
Marker36798	134.64
Marker36493	134.64
Marker95807	136.241
Marker13942	136.493
Marker33295	137.243
Marker200122	140.609
Marker342903	141.871
Marker43389	142.472
Marker164796	143.472
Marker50453	143.824
Marker117768	145.029
Marker66386	145.529
Marker9660	150.243
Marker44183	152.294
Marker433233	152.895
Marker61966	153.395
Marker82052	153.997
Marker30056	154.348
Marker136475	154.598
Marker42683	154.949
Marker44312	155.199
Marker94421	155.949
Marker154093	156.949
Marker67220	157.449
Marker90248	157.949
Marker62226	158.699
Marker38521	158.949
Marker193000	159.201
Marker168691	159.951
Marker27495	160.701
Marker22104	163.355
Marker21410	165.812
Marker413067	169.322
Marker226974	171.425
Marker112442	172.175
Marker71571	172.925
Marker103013	173.175
Marker269877	173.175
Marker114890	173.175
Marker83710	173.425
Marker150167	173.425
Marker16854	173.425
Marker62063	173.676
Marker23471	173.676
Marker420940	173.676
Marker40207	173.676
Marker31517	173.676
Marker211887	173.676
Marker56738	173.676
Marker54304	173.676
Marker280994	173.676
Marker27072	173.926
Marker28954	174.676
Marker47179	176.278
Marker101397	176.278
Marker50951	176.278
Marker220020	179.183
Marker127996	179.183
Marker20320	180.804
Marker109205	180.804
Marker83214	180.804
Group	10
Marker87614	0
Marker436939	0.5
Marker53974	0.851
Marker146378	0.851
Marker175928	1.851
Marker97453	1.851
Marker359298	2.601
Marker169057	3.602
Marker34224	3.953
Marker10877	4.203
Marker72010	4.203
Marker30936	4.453
Marker192098	4.804
Marker70095	5.054
Marker91509	5.655
Marker48299	7.156
Marker141069	7.906
Marker186224	8.906
Marker103161	9.656
Marker97505	10.156
Marker84597	11.007
Marker53379	11.507
Marker58349	12.109
Marker29780	14.065
Marker20935	15.917
Marker47608	18.219
Marker136756	21.927
Marker20027	25.231
Marker171059	28.491
Marker31663	30.594
Marker84200	32.344
Marker203598	33.446
Marker79556	34.351
Marker163718	35.371
Marker35126	35.623
Marker26206	36.474
Marker73129	38.326
Marker407316	40.98
Marker32729	43.884
Marker41043	45.236
Marker334988	46.236
Marker117772	49.29
Marker32834	50.04
Marker144744	50.79
Marker37912	51.29
Marker60096	51.891
Marker61641	52.391
Marker76876	52.891
Marker51818	53.391
Marker44015	53.743
Marker44304	54.344
Marker170490	55.094
Marker127434	55.594
Marker220237	57.696
Marker146504	59.903
Marker21239	60.754
Marker56469	62.857
Marker96664	63.357
Marker35651	64.262
Marker114107	65.667
Marker22132	66.519
Marker21703	68.269
Marker66222	68.769
Marker87066	69.371
Marker90449	70.121
Marker84130	70.371
Marker64679	70.371
Marker102832	70.371
Marker55665	70.371
Marker109715	70.371
Marker226323	70.621
Marker19726	70.621
Marker114518	70.621
Marker1371	70.871
Marker39727	70.871
Marker22755	72.121
Marker387332	72.621
Marker306510	75.424
Marker108431	77.026
Marker25572	77.776
Marker13381	78.281
Marker123500	78.632
Marker90699	78.983
Marker46462	79.235
Marker200457	79.235
Marker69720	79.985
Marker33076	80.485
Marker128033	80.485
Marker36828	81.485
Marker196351	81.985
Marker228435	82.235
Marker109444	82.235
Marker38212	82.235
Marker278949	82.235
Marker71273	82.235
Marker111833	82.235
Marker198900	82.235
Marker107267	82.235
Marker6903	82.235
Marker28744	82.235
Marker67376	82.235
Marker42639	82.235
Marker47639	82.235
Marker8025	82.235
Marker65364	82.235
Marker35778	82.235
Marker141907	82.235
Marker214297	82.235
Marker165121	82.735
Marker56503	83.485
Marker109518	83.485
Marker77080	83.735
Marker93859	84.735
Marker244253	85.985
Marker130977	88.538
Marker125147	90.39
Marker189583	93.097
Marker33189	95.5
Marker39499	99.313
Marker88198	99.818
Marker63595	101.17
Marker22530	102.325
Marker71293	103.78
Marker21148	104.032
Marker165744	104.782
Marker67194	105.133
Marker35195	105.984
Marker23681	107.586
Marker53129	108.491
Marker116332	108.991
Marker197171	112.417
Marker145580	112.417
Marker191645	112.917
Marker49199	114.769
Marker127383	114.769
Marker226092	118.124
Marker72169	118.124
Marker327576	118.375
Group	11
Marker215599	0
Marker4218	1
Marker122349	2.501
Marker10521	3.751
Marker160137	5.802
Marker50588	7.302
Marker145171	8.154
Marker60476	9.154
Marker61783	10.404
Marker174802	10.404
Marker34525	11.005
Marker148851	12.006
Marker20645	15.965
Marker46186	19.065
Marker78146	21.88
Marker45857	23.142
Marker87798	26.15
Marker154758	28.823
Marker20083	31.28
Marker19927	32.382
Marker156524	33.882
Marker32222	35.683
Marker67244	36.433
Marker23750	38.234
Marker22275	38.234
Marker95439	38.734
Marker42155	38.734
Marker131745	39.734
Marker160434	40.484
Marker126165	41.734
Marker414987	45.642
Marker413799	48.907
Marker173383	51.509
Marker432881	55.219
Marker70410	56.469
Marker48553	57.219
Marker91097	57.719
Marker125407	57.969
Marker397181	58.469
Marker431410	58.719
Marker168385	58.969
Marker144585	59.219
Marker119725	59.719
Marker74445	59.719
Marker155718	59.969
Marker14722	60.219
Marker28445	60.219
Marker116619	60.219
Marker117044	60.219
Marker218696	60.219
Marker44142	60.219
Marker57352	60.219
Marker10772	60.719
Marker115091	61.219
Marker49686	62.219
Marker37487	62.219
Marker206221	62.719
Marker39311	64.071
Marker21273	66.122
Marker191650	66.973
Marker69374	68.575
Marker14576	69.575
Marker16356	70.177
Marker89966	71.028
Marker11970	71.028
Marker26255	71.028
Marker30457	71.278
Marker55702	71.278
Marker8227	71.778
Marker5423	72.028
Marker3683	72.028
Marker39431	72.028
Marker203733	72.528
Marker83725	72.528
Marker9819	72.778
Marker7518	72.778
Marker9812	72.778
Marker17167	72.778
Marker17682	72.778
Marker18136	72.778
Marker20051	72.778
Marker26239	72.778
Marker30110	72.778
Marker56683	72.778
Marker31386	72.778
Marker33443	72.778
Marker39745	72.778
Marker102482	72.778
Marker219402	72.778
Marker40167	72.778
Marker67717	72.778
Marker183483	72.778
Marker68375	72.778
Marker217448	72.778
Marker19805	72.778
Marker76432	72.778
Marker77219	72.778
Marker41059	72.778
Marker36390	72.778
Marker51461	72.778
Marker50438	72.778
Marker146256	72.778
Marker115826	72.778
Marker61260	72.778
Marker32866	72.778
Marker66250	72.778
Marker14003	72.778
Marker13003	72.778
Marker25543	72.778
Marker130291	72.778
Marker42048	72.778
Marker20174	72.778
Marker25390	72.778
Marker4303	72.778
Marker27448	72.778
Marker72069	72.778
Marker103524	72.778
Marker43735	72.778
Marker87639	72.778
Marker189287	72.778
Marker92850	72.778
Marker95853	72.778
Marker84026	72.778
Marker73177	72.778
Marker45329	72.778
Marker102379	72.778
Marker136519	72.778
Marker67765	72.778
Marker58551	72.778
Marker81338	72.778
Marker34428	72.778
Marker71285	72.778
Marker158982	72.778
Marker109281	72.778
Marker79210	72.778
Marker43765	72.778
Marker50198	72.778
Marker133123	72.778
Marker97557	72.778
Marker112274	72.778
Marker82115	72.778
Marker68121	72.778
Marker247502	72.778
Marker81305	72.778
Marker85730	72.778
Marker92648	72.778
Marker46466	72.778
Marker201619	72.778
Marker152997	72.778
Marker62032	72.778
Marker77908	72.778
Marker120824	72.778
Marker64361	72.778
Marker27091	72.778
Marker70277	72.778
Marker78003	72.778
Marker185997	72.778
Marker436008	72.778
Marker201517	72.778
Marker156048	72.778
Marker51576	72.778
Marker77556	72.778
Marker128593	72.778
Marker55662	72.778
Marker22384	72.778
Marker71637	72.778
Marker208966	72.778
Marker178295	72.778
Marker110550	72.778
Marker442957	72.778
Marker251644	72.778
Marker40345	72.778
Marker32416	72.778
Marker16128	72.778
Marker4879	72.778
Marker43398	72.778
Marker9995	72.778
Marker16187	72.778
Marker11779	72.778
Marker189566	72.778
Marker344698	72.778
Marker50614	72.778
Marker11220	72.778
Marker27777	72.778
Marker24525	72.778
Marker33864	72.778
Marker16996	72.778
Marker3254	72.778
Marker19536	72.778
Marker32663	72.778
Marker157146	72.778
Marker71084	72.778
Marker44657	72.778
Marker15505	72.778
Marker44917	72.778
Marker63634	72.778
Marker39946	72.778
Marker41540	72.778
Marker66217	72.778
Marker105578	72.778
Marker62004	72.778
Marker68337	72.778
Marker109459	72.778
Marker49949	72.778
Marker62340	72.778
Marker38717	72.778
Marker99119	73.028
Marker143285	73.278
Marker172842	73.278
Marker116678	73.528
Marker141258	73.528
Marker52836	73.778
Marker46337	73.778
Marker63381	73.778
Marker95317	74.028
Marker35290	74.278
Marker126329	74.531
Marker99109	74.781
Marker69808	75.031
Marker144753	75.031
Marker115614	75.281
Marker108777	75.281
Marker132014	75.531
Marker97533	75.531
Marker90216	75.531
Marker23684	75.531
Marker66832	75.531
Marker113146	75.531
Marker124033	75.531
Marker141247	75.531
Marker132034	75.531
Marker154847	75.781
Marker106945	75.781
Marker127480	75.781
Marker29344	75.781
Marker71525	75.781
Marker83798	76.031
Marker70834	76.031
Marker42017	76.031
Marker37241	76.031
Marker69009	76.031
Marker72063	76.031
Marker86832	76.382
Marker148880	76.632
Marker444071	76.882
Marker16646	76.882
Marker54122	76.882
Marker67456	76.882
Marker152201	76.882
Marker32145	76.882
Marker188563	77.132
Marker80994	77.632
Marker64244	77.983
Marker37817	78.334
Marker72558	78.584
Marker99334	78.834
Marker117034	78.834
Marker335573	79.084
Marker110215	79.084
Marker90340	79.084
Marker82635	79.336
Marker124611	79.336
Marker52867	79.336
Marker45130	79.586
Marker84337	79.586
Marker150430	79.586
Marker40438	79.586
Marker29738	79.586
Marker36967	79.586
Marker134310	79.586
Marker35887	79.586
Marker20933	79.586
Marker24394	79.586
Marker3839	79.586
Marker10098	79.586
Marker20258	79.586
Marker7744	79.586
Marker55014	79.586
Marker26741	79.586
Marker257092	79.586
Marker145340	79.586
Marker32090	79.586
Marker163580	79.586
Marker101657	79.586
Marker61281	79.586
Marker21960	79.586
Marker64101	79.586
Marker57293	79.586
Marker217983	79.586
Marker83411	79.586
Marker144173	79.586
Marker62275	79.586
Marker56729	79.586
Marker5237	79.586
Marker17034	79.586
Marker35760	79.586
Marker67212	79.586
Marker48017	79.586
Marker48101	79.586
Marker84455	79.586
Marker114140	79.586
Marker112531	79.586
Marker145738	79.586
Marker110682	79.586
Marker81374	79.586
Marker115513	79.586
Marker83926	79.586
Marker25326	79.586
Marker23924	79.586
Marker116972	79.586
Marker101899	79.586
Marker99098	79.586
Marker53806	79.586
Marker136793	79.586
Marker148185	79.586
Marker128623	79.586
Marker67972	79.586
Marker43444	79.586
Marker124861	79.586
Marker142994	79.586
Marker125293	79.586
Marker426803	79.586
Marker198137	79.586
Marker80934	79.586
Marker66924	79.586
Marker109131	79.586
Marker142605	79.586
Marker52267	79.586
Marker42816	79.586
Marker75308	79.586
Marker45111	79.586
Marker29176	79.586
Marker70084	79.586
Marker104669	79.586
Marker129245	79.586
Marker187745	79.586
Marker42577	79.586
Marker127142	79.586
Marker37329	79.586
Marker83002	79.586
Marker67615	79.586
Marker63712	79.586
Marker7130	79.586
Marker13728	79.586
Marker14201	79.586
Marker10782	79.586
Marker51556	79.586
Marker74983	79.586
Marker109776	79.586
Marker82618	79.586
Marker16414	79.586
Marker8260	79.586
Marker49976	79.586
Marker50118	79.586
Marker43852	79.586
Marker118256	79.586
Marker35593	79.586
Marker30788	79.586
Marker62266	79.586
Marker19156	79.586
Marker15055	79.586
Marker71483	79.586
Marker32705	79.586
Marker14087	79.586
Marker22188	79.586
Marker40791	79.586
Marker68908	79.586
Marker21680	79.586
Marker36800	79.586
Marker418229	79.586
Marker127336	79.586
Marker113215	79.586
Marker85737	79.586
Marker78351	79.586
Marker76401	79.586
Marker82740	79.586
Marker108483	79.586
Marker38230	79.586
Marker129402	79.586
Marker21595	79.586
Marker21748	79.586
Marker47326	79.586
Marker23152	79.586
Marker105562	79.586
Marker35997	79.586
Marker90505	79.586
Marker35569	79.586
Marker44418	79.586
Marker82794	79.586
Marker206711	79.586
Marker94814	79.586
Marker83632	79.586
Marker186525	79.586
Marker111985	79.586
Marker45302	79.586
Marker103872	79.586
Marker97792	79.586
Marker88369	79.586
Marker213564	79.586
Marker151048	79.586
Marker204922	79.586
Marker61751	79.586
Marker413719	79.586
Marker121638	79.586
Marker148662	79.586
Marker220667	79.586
Marker87677	79.586
Marker65857	79.586
Marker92899	79.586
Marker33129	79.586
Marker35037	79.586
Marker25335	79.586
Marker84678	79.586
Marker13076	79.586
Marker75327	79.586
Marker150329	79.586
Marker44214	79.586
Marker16933	79.586
Marker42040	79.586
Marker71924	79.586
Marker181543	79.586
Marker95900	79.586
Marker62996	79.586
Marker22177	79.586
Marker23408	79.586
Marker97987	79.586
Marker89208	79.586
Marker140478	79.586
Marker34975	79.586
Marker7299	79.586
Marker8082	79.586
Marker59046	79.586
Marker107098	79.586
Marker18001	79.586
Marker57358	79.586
Marker78270	79.586
Marker22107	79.586
Marker80131	79.586
Marker69593	79.586
Marker25678	79.586
Marker45697	79.586
Marker74537	79.586
Marker8202	79.586
Marker18730	79.586
Marker3334	79.586
Marker12193	79.586
Marker18358	79.586
Marker19870	79.586
Marker20676	79.586
Marker21832	79.586
Marker26914	79.586
Marker31263	79.586
Marker32953	79.586
Marker36291	79.586
Marker39618	79.586
Marker44951	79.586
Marker39759	79.586
Marker41512	79.586
Marker9632	79.586
Marker19687	79.586
Marker39905	79.586
Marker4377	79.586
Marker19571	79.586
Marker11263	79.586
Marker58039	79.586
Marker129509	79.586
Marker83731	79.586
Marker35827	79.586
Marker24894	79.586
Marker32765	79.586
Marker30275	79.586
Marker58979	79.586
Marker210943	79.836
Marker42313	79.836
Marker116883	79.836
Marker35036	79.836
Marker94727	79.836
Marker3527	80.086
Marker142626	80.086
Marker209993	80.336
Marker217949	80.336
Marker219611	80.336
Marker190397	80.336
Marker81107	80.336
Marker201504	80.336
Marker119203	80.336
Marker49053	80.336
Marker54711	80.336
Marker45203	80.336
Marker33918	80.336
Marker21848	80.336
Marker105245	80.336
Marker59126	80.336
Marker40763	80.336
Marker82277	80.336
Marker118748	80.336
Marker46535	80.336
Marker34795	80.336
Marker42924	80.336
Marker91896	80.336
Marker80475	80.336
Marker105978	80.336
Marker85095	80.586
Marker16695	80.586
Marker38081	80.938
Marker129794	81.191
Marker126748	81.441
Marker205776	81.792
Marker160897	81.792
Marker74530	82.042
Marker107455	82.292
Marker53480	82.292
Marker106656	82.292
Marker374045	82.542
Marker158625	82.542
Marker158937	82.792
Marker66938	82.792
Marker37846	82.792
Marker102863	83.042
Marker226473	83.042
Marker106497	83.042
Marker162868	83.292
Marker86085	83.643
Marker390710	83.893
Marker225597	83.893
Marker133912	83.893
Marker187839	83.893
Marker150313	83.893
Marker9794	84.393
Marker23661	84.393
Marker25342	84.393
Marker218656	84.893
Marker123927	84.893
Marker145944	85.393
Marker141174	85.393
Marker85865	85.645
Marker75145	85.645
Marker211031	85.645
Marker147488	85.645
Marker72426	85.895
Marker95977	85.895
Marker47460	85.895
Marker41267	85.895
Marker31450	86.395
Marker43585	86.395
Marker3983	86.395
Marker15089	86.895
Marker86008	88.145
Marker110119	89.645
Marker135915	91.947
Marker40419	95.553
Marker47526	96.803
Marker115159	99.907
Marker121855	101.566
Marker165116	102.616
Marker119222	103.97
Marker107121	105.771
Marker62634	107.321
Marker32858	108.822
Marker27945	109.822
Marker111485	110.072
Marker19982	113.176
Marker209152	116.029
Marker358832	117.58
Marker360356	118.58
Group	12
Marker74289	0
Marker14232	0.25
Marker78094	1
Marker194422	1
Marker25113	2.25
Marker82349	2.25
Marker92145	4.552
Marker4025	5.302
Marker20850	5.302
Marker212280	6.052
Marker94991	7.553
Marker173947	8.553
Marker294991	8.803
Marker56294	8.803
Marker139026	9.553
Marker108465	9.553
Marker179902	10.053
Marker42285	10.304
Marker394018	10.804
Marker27662	11.304
Marker134268	11.804
Marker90279	12.304
Marker52759	12.304
Marker23894	12.304
Marker21340	12.304
Marker66887	12.304
Marker31476	12.304
Marker87133	12.304
Marker24556	12.304
Marker32717	12.304
Marker253621	12.304
Marker138229	12.304
Marker129708	12.304
Marker108730	12.304
Marker88828	12.304
Marker64699	12.304
Marker90074	12.304
Marker191512	12.304
Marker198678	12.554
Marker95921	12.554
Marker97825	12.554
Marker86794	12.804
Marker95790	12.804
Marker413274	12.804
Marker111193	12.804
Marker116745	13.304
Marker121842	14.554
Marker34249	17.107
Marker348306	20.919
Marker66507	22.169
Marker57625	25.877
Marker9523	27.128
Marker109992	30.584
Marker30222	31.936
Marker23275	35.291
Marker180787	35.791
Marker206739	35.791
Marker21665	36.041
Marker95162	36.291
Marker383906	36.291
Marker124975	36.291
Marker125309	36.541
Marker174633	36.541
Marker154650	36.791
Marker178117	37.291
Marker260057	37.541
Marker91912	37.791
Marker45289	37.791
Marker131510	37.791
Marker153069	38.041
Marker33906	38.892
Marker29953	39.994
Marker39719	40.845
Marker29355	41.095
Marker9470	43.397
Marker304072	44.397
Marker48888	45.647
Marker83778	47.448
Marker361311	47.948
Marker218855	47.948
Marker62923	48.698
Marker89906	49.299
Marker44057	50.049
Marker18111	50.049
Marker110702	50.299
Marker85840	50.799
Marker2498	52.3
Marker167697	53.05
Marker88880	53.55
Marker54110	53.55
Marker93903	53.55
Marker53192	53.8
Marker59547	53.8
Marker88735	53.8
Marker30622	54.05
Marker174323	54.05
Marker27065	54.3
Marker61103	54.55
Marker27916	57.905
Marker17743	58.905
Marker82936	60.155
Marker26354	61.155
Marker104113	62.257
Marker27124	67.779
Marker91922	70.644
Marker4757	72.245
Marker14831	73.951
Marker37801	74.713
Marker43545	75.368
Marker33879	76.823
Marker103422	78.425
Marker103916	80.027
Marker137434	82.26
Marker89994	84.914
Marker120851	88.582
Marker108237	92.34
Marker223282	95.194
Marker30895	97.245
Marker113270	98.495
Marker10736	99.596
Marker97113	99.948
Marker104435	99.948
Marker30962	101.209
Marker46750	102.209
Marker21545	103.311
Marker52024	105.567
Marker182691	108.773
Marker293537	112.915
Marker139117	118.048
Marker86362	120.307
Marker219139	123.262
Marker89116	124.114
Marker36961	125.823
Marker159061	129.792
Marker145890	131.593
Marker86191	133.497
Marker153688	137.661
Marker150943	140.635
Group	13
Marker12717	0
Marker189101	0.75
Marker29777	0.75
Marker41179	0.75
Marker20987	0.75
Marker65798	0.75
Marker101593	0.75
Marker95025	2.352
Marker41064	2.352
Marker15526	5.753
Marker118526	9.566
Marker33758	10.998
Marker69118	12.35
Marker23153	12.601
Marker153307	12.601
Marker55888	17.247
Marker25683	18.367
Marker105550	21.04
Marker73166	23.247
Marker43553	24.098
Marker142362	24.598
Marker94825	25.449
Marker25140	26.199
Marker322867	26.801
Marker101435	28.006
Marker49472	29.006
Marker117733	29.857
Marker74799	30.357
Marker60471	31.459
Marker98712	31.959
Marker93479	32.959
Marker55743	34.561
Marker161520	35.912
Marker226476	37.514
Marker434874	39.565
Marker44187	40.667
Marker50631	41.518
Marker342460	43.37
Marker78664	44.871
Marker295536	46.371
Marker31142	47.121
Marker290767	47.371
Marker7677	48.121
Marker49273	48.621
Marker7493	48.871
Marker132834	49.121
Marker63639	49.121
Marker66004	49.121
Marker4817	49.121
Marker34466	49.121
Marker48563	49.121
Marker156325	49.121
Marker91428	49.121
Marker26513	49.121
Marker75189	49.121
Marker103129	49.121
Marker63778	49.371
Marker105251	49.371
Marker229959	49.371
Marker111715	49.371
Marker76914	49.621
Marker280918	49.621
Marker79423	49.621
Marker196914	49.621
Marker166816	49.871
Marker141374	49.871
Marker117250	49.871
Marker97170	49.871
Marker111176	50.121
Marker145918	50.621
Marker24110	50.621
Marker48217	50.621
Marker161106	50.871
Marker285448	50.871
Marker83217	51.121
Marker20346	51.871
Marker16231	52.621
Marker89475	53.121
Marker141674	53.371
Marker14296	54.622
Marker148878	55.277
Marker36297	56.277
Marker62025	57.277
Marker21990	58.527
Marker58566	59.027
Marker28979	60.379
Marker88424	62.18
Marker406796	64.332
Marker22595	65.883
Marker10762	67.934
Marker148176	70.692
Marker200591	72.043
Marker5903	73.043
Marker126393	74.844
Marker15631	75.696
Marker120917	77.598
Marker149025	78.609
Marker148982	79.564
Marker31303	80.815
Marker9412	81.565
Marker79248	82.815
Marker55790	83.666
Marker22003	84.166
Marker64171	84.518
Marker67415	85.119
Marker40945	85.369
Marker208005	85.62
Marker180073	86.62
Marker153165	86.62
Marker40629	86.87
Marker55049	88.121
Marker28318	89.371
Marker9440	89.621
Marker61014	90.871
Marker39078	91.371
Marker103296	92.121
Marker115594	93.121
Marker112033	94.633
Marker136961	96.089
Marker66619	97.544
Marker281342	100.831
Marker57161	101.682
Marker139471	104.691
Marker52647	105.691
Marker153726	107.742
Marker12296	108.992
Marker18747	109.648
Marker78024	110.648
Marker109729	111.249
Marker23548	111.999
Marker16149	111.999
Marker115563	112.499
Marker125518	113.499
Marker14574	115.101
Marker73365	115.352
Marker21952	116.954
Marker158903	117.704
Marker46401	120.964
Marker55273	123.868
Marker74804	126.325
Marker18126	127.075
Marker82429	127.981
Marker77635	129.481
Marker5149	130.481
Marker166535	130.981
Marker70029	131.731
Marker105518	132.236
Marker201864	132.986
Marker72195	134.692
Marker409937	136.544
Marker222254	138.415
Marker132725	139.666
Marker157822	139.916
Marker144771	140.267
Marker220397	140.518
Marker406212	140.518
Marker47655	142.224
Marker165801	146.454
Marker113714	148.557
Marker130637	149.307
Marker107388	149.558
Marker304205	149.558
Marker135626	150.159
Marker258800	150.409
Marker285065	150.409
Marker64180	150.409
Marker133279	150.409
Group	14
Marker181794	0
Marker28937	0.8
Marker77535	1.55
Marker59636	2.05
Marker33383	2.55
Marker19955	3.05
Marker222175	3.3
Marker49759	5.903
Marker73615	6.653
Marker60864	9.004
Marker92234	11.306
Marker91757	12.556
Marker72695	13.056
Marker91996	13.306
Marker222172	14.056
Marker144096	15.056
Marker101896	16.357
Marker154829	17.407
Marker30390	17.907
Marker74882	17.907
Marker36793	18.407
Marker113731	19.957
Marker241753	21.258
Marker131137	23.109
Marker159633	24.409
Marker49189	25.159
Marker56029	25.409
Marker55757	25.659
Marker229077	25.659
Marker107883	26.709
Marker200090	28.91
Marker227906	30.561
Marker175009	32.412
Marker130452	34.263
Marker141202	34.263
Marker58289	35.813
Marker147756	36.313
Marker99755	36.665
Marker181715	37.415
Marker121848	38.415
Marker149801	39.465
Marker204730	41.065
Marker407815	41.865
Marker66054	42.666
Marker66714	42.916
Marker160613	44.216
Marker73451	47.169
Marker123462	48.82
Marker144203	50.47
Marker248542	52.672
Marker123042	53.472
Marker46157	53.972
Marker74884	57.076
Marker77708	57.576
Marker2013	58.076
Marker77887	58.326
Marker362695	58.826
Marker116657	59.326
Marker346535	60.626
Marker32499	61.376
Marker94107	62.377
Marker108652	62.877
Marker137275	63.927
Marker87136	65.477
Marker261137	66.227
Marker70434	67.528
Marker35922	68.528
Marker33651	68.528
Marker16357	68.528
Marker49592	69.528
Marker88203	70.828
Marker128568	71.328
Marker114339	72.378
Marker47468	73.979
Marker214303	74.779
Marker20924	76.329
Marker2979	77.079
Marker57952	78.08
Marker92812	78.58
Marker90072	79.83
Marker123431	80.63
Marker88456	85.647
Marker46836	86.897
Marker67097	87.897
Marker102954	88.647
Marker422241	91.149
Marker103572	93.451
Marker78448	98.461
Marker50137	98.961
Marker167021	99.461
Marker95488	99.961
Marker210202	100.211
Marker107382	100.711
Marker9554	101.461
Marker40554	101.711
Marker93205	103.762
Marker108415	105.964
Marker21262	111.942
Marker48114	114.244
Marker23172	114.744
Marker160625	115.244
Marker388866	116.544
Marker107561	127.577
Marker40699	135.442
Marker155775	138.144
Marker163744	140.195
Marker78021	146.002
Marker200033	150.161
Marker188313	153.416
Marker181113	158.554
Marker263480	165.646
Marker102820	169.705
Marker137958	172.257
Marker164069	177.982
