# Supplementary material for: Construction of the first high-density genetic linkage map and identification of seed yield-related QTLs and candidate genes in Elymus sibiricus, an important forage grass in Qinghai-Tibet Plateau
Source: BMC Genomics. 2019 Nov 14;20:861. doi: 10.1186/s12864-019-6254-4 (PMC6857239; doi:10.1186/s12864-019-6254-4)
Supplement: Supplementary file 2 — Additional file 2: Table S2. Phenotypic data of parents and F2 population in E. sibiricus. [file 12864_2019_6254_MOESM2_ESM.xlsx]

## Sheet: Sheet1
Table S2. Phenotypic data of parents and F2 population in E. sibiricus
Year	2016							2017								2018
Traits	SL (cm)	FN (No.)	SS (gf)	SSC	AL (mm)	WS (mm)	SW1 (g)	SL (cm)	FN (No.)	SS (gf)	SSD (%)	SSC	AL (mm)	WS (mm)	SW1 (g)	SL (cm)	FN (No.)	SS (gf)	SSC	AL (mm)	WS (mm)	SW1 (g)
Y1005	11.1	81.67	9.52	1	12.29	1.6	3.02	15.1	60.6	9.33	0.2793	1	11.67	1.6	4.75	14.31	68.5	9.36	1	11.96	1.58	3.89
ZhN06	14.3	112.33	12.98	4	9.88	1.59	2.32	19.26	108.4	17.61	0.1555	4	10.35	1.3	3.41	18.17	109.88	16.84	4	10.29	1.37	2.87
F2-1	11.4	53	12.3	4	9.67	1.63	1.31	18.32	74.2	9.97	0.2357	4	9.38	1.52	3.52	16.84	66.25	10.22	4	9.41	1.54	2.42
F2-2				3				14.31	71.25	10.13	0.3281		9.44	1.42	4.58	20.1	64	15.5	3	11.61	1.59	4.39
F2-3	10.35	75	10.78	3	10.51	1.68	3.46	16.23	58.4	7.93	0.125	4	10.95	1.5	3.99	15.29	64.63	8.4	3.5	10.92	1.56	3.78
F2-4	13.6	151.33	12.28	3	11.38	1.92	2.75	15.96	62.6	9.44	0.1854		9.87	1.46	3.86	15.59	95.88	9.91	2.5	10.35	1.59	3.31
F2-5	12.9	74	13.58	5	6.66	1.5	1.43	16.32	91.8	13.4	0.2166	5	8.42	1.42	5.14	15.56	86.71	13.43	5	7.94	1.44	3.66
F2-7	8.8	41.33	7.66	4	8.23	1.19	0.77	16.55	72.2	14.73	0.1013	4.5	8.38	1.49	4.73	15.03	60.63	13.55	4.33	8.39	1.39	2.75
F2-8	11.77	39.5	9.2	3	9.42	1.53	1.58	15.48	73	16.42	0.0597	3	8.49	1.5	4.19	14.87	63.43	15.22	3	8.79	1.49	2.89
F2-9	16.2	171.67	14.5	1	11.94	1.63	1.54	17.55	85.8	16.09	0.1221	2	8.82	1.58	4.95	17.28	118	15.82	1.5	9.74	1.58	3.25
F2-10	13.67	50.67	10.68	2	10.75	1.71	2.48	18.69	72.2	20.68	0.148		9.93	1.56	4.62	17.75	64.13	19.01	2.5	10.17	1.6	3.55
F2-11	16.45	155.5	16.32	2	11.76	1.67	2.59	20.49	61.2	16.12	0.166	3	9.32	1.63	5.15	19.76	88.14	16.15	2.5	10	1.64	3.87
F2-12	11.3	67	9.62	3	8.96	1.5	1.81	17.7	78.6	14.69	0.1461	3.5	8.85	1.58	5.42	16.96	75.29	13.84	3.33	8.88	1.56	3.62
F2-13	12.37	94.5	17.9	2	8.21	1.62	1.29	13.48	35	9.3	0.08	2.5	7.84	1.39	3.9	13.04	52	10.74	2.33	7.98	1.46	3.77
F2-14	13.77	178	11	4	8.25	1.73	1.91	18.31	77.8	11.73	0.1531	4	9.64	1.42	4.75	17.55	115.38	11.61	4	9.25	1.51	3.33
F2-15	12.27	68	15.26	3.5	10.49	1.75	2.27	20.19	68.8	13.91	0.2302	3.5	10.48	1.65	4.84	18.58	68.5	14.14	3.5	10.45	1.68	3.55
F2-16	12.1	100	18.02	3	9.1	1.65	1.22	14.05	79.2	15.58	0.0615	3	11.54	1.45	3.95	13.47	85.14	16.01	3	10.7	1.49	2.86
F2-17	12.33	45	13	2.5	10.08	1.65	2.69	19.12	71	15.91	0.2507	2.5	10.83	1.63	4.95	17.71	63.57	15.42	2.5	10.66	1.64	3.82
F2-18	11.3	20.5	13.12		9.9	1.65	2.68									13.9	27.7	10.2		8.9	1.66	3.66
F2-19	12	111.5	8.04	3	11.84	1.7	1.56	13.82	76.8	14.93	0.0978	3	10.29	1.43	4.29	13.63	86.71	13.78	3	10.73	1.51	2.92
F2-20	14.15	60.5	13.06	5	9.16	1.61	1.28	14.65	86.2	15.1	0.0823	4.5	9.32	1.4	4.57	14.36	78.86	14.76	4.67	9.34	1.47	3.26
F2-21	15.9	135	7.02	2	10.98	1.71	2.99	18.65	82.2	15.27	0.1827	3	10.68	1.55	4.74	18.17	102	13.89	2.5	10.73	1.6	3.87
F2-22	14.2	147.33	10.74	3	10.74	1.84	3.35	16.31	62.6	11.03	0.2565	3	9.15	1.52	3.86	15.89	94.38	10.98	3	9.68	1.6	3.6
F2-23	13.93	174	12.08	4	12.02	1.77	3.05	17.35	79	15.08	0.1935	2.5	8.42	1.57	4.38	16.58	114.63	14.58	3	9.49	1.63	3.71
F2-24	17.4	179.67	13.64	3.5	8.05	1.83	2.32	18.24	59.6	17.8	0.1386	3	10.41	1.49	5.14	18.15	104.63	17.1	3.33	9.7	1.59	3.73
F2-25	17.87	136.33	10.48	4	11.24	1.51	1.96	19.99	78.8	16.24	0.1483	4	9.59	1.48	4.73	19.34	100.38	15.28	4	10.16	1.49	3.34
F2-26	13.9	123.33	13.58	4	9.28	1.48	2.19	20.26	72.8	19.34	0.1663	4	10.39	1.42	4.16	18.98	91.75	18.38	4	10	1.43	3.17
F2-27	12.37	96.5	14.22	3	11.6	1.53	1.97	19.61	77.8	11.76	0.1079	3	8.26	1.41	4.8	18.09	83.14	12.17	3	9.27	1.44	3.67
F2-28	14.47	87.5	9.88	3	12.53	1.72	2.21	16.03	67.2	10.52	0.1567	3	10.18	1.43	4.77	15.54	73	10.42	3	10.86	1.5	3.49
F2-29	11.5	109	12.22	2.5	7.92	1.65	0.87	18.3	84.4	10.68	0.2554	2	8.81	1.64	4.99	17.3	88.5	10.93	2.33	8.61	1.64	3.96
F2-30		132	11.34	4	10.61	1.63	1.38	12.37	109.6	17.85	0.0673	5	10.4	1.48	4.12	15.6	118	16.77	4.5	10.46	1.52	2.75
F2-31	16.2			2				15.06	70	12.43	0.1998	2	9.68	1.58	4.41	15.33	62	12.5	2	8.44	1.64	4.33
F2-32	10.27	50.5	11.68	3.5	11.19	1.74	0.91	18.25	97.2	9.9	0.1896	3	10.11	1.63	5.12	16.65	83.86	10.2	3.33	10.36	1.66	3.01
F2-33	11.3	44.5	11.32	4	10.48	1.53	1.74	14.07	64.8	8.63	0.1128	3	9.6	1.37	4.11	13.36	59	9.09	3.5	9.9	1.41	2.93
F2-34	13.4	48.5	8.86	4	10.23	1.73	2.11	13.74	84.4	8.33	0.1957	4	10.6	1.65	4.56	13.83	74.14	8.42	4	10.49	1.66	3.34
F2-35		86.67	14.54	4.5	9.14	1.53	1.54	13.29	74.8	12.06	0.1841	4	8.28	1.58	3.68	14	79.25	12.61	4.33	8.47	1.58	2.61
F2-36	11.2															17.1
F2-37	14.93	157.33	12	3	11.76	1.72	1.91	14.73	79.2	12.7	0.1359	4	9.24	1.67	4.47	14.75	108.5	12.59	3.5	9.86	1.67	3.19
F2-38	10.7	174	9.26	4.5	9.04	1.51	1.44	13.88	108.2	10.04	0.2311	4	9.82	1.54	4.38	13.58	119.17	9.91	4.33	9.52	1.51	3.2
F2-39	10.1	42	9.2	3.5	10.66	1.45		18.7	139.6	12.34	0.1933	4.5	10.96	1.74	5.04	17.91	111.71	11.82	4	10.8	1.67	5.08
F2-40	10.15	53.67	10.76	4.5	9.94	1.38	1.41	11.18	88.4	11.24	0.153	4	10.04	1.52	4.55	11.1	75.38	11.16	4.33	9.96	1.48	3.29
F2-41	8.7	36	8.95	4.5	7.79	1.51		18.12	100.4	11.52	0.2066	3.5	11.32	1.62	5.62	17.31	89.67	11.33	4	10.19	1.58	5.62
F2-42	12.4	58	13.36	2.5	12.33	1.57	1.18	17.11	59	10.1	0.1835		10.41	1.48	4.77	16.8	58.71	10.75	2.5	11.03	1.5	3.34
F2-43	8.77	78.5	6.74	3.5	9.37	1.62	1.57	16.58	75.6	13.48	0.1174	2	8.43	1.42	4.03	15.16	76.43	12.35	3	8.63	1.48	3.04
F2-44	7.9			3				16.74	81.8	8.8	0.1434	4	9.53	1.43	4.51	15.94	91	7.2	3.5	10.5	1.52	4.46
F2-45	12	118.33	12.7	4.5	10.11	1.61	1.98	17.12	111.6	17.42	0.1781	4	8.06	1.53	4.19	16.11	114.13	16.9	4.33	8.68	1.55	3.09
F2-46	12.7	24.5	9.85	3.5	9.22	1.45		16.94	72	12.04	0.19	3.5	9.3	1.48	4.97	16.4	58.43	11.87	3.5	9.24	1.47	5.14
F2-47	7.8	46	12.98	3.5	9.86	1.57	1.13	14.39	74	13.14	0.1643	4	9.95	1.56	4.71	13.78	69.33	13.11	3.67	9.93	1.55	3.82
F2-48	12.55	29	7.25	4	8.28	1.49		17.36	87.4	12.76	0.1674	4.5	9.47	1.48	5.16	16.77	70.71	12.35	4.33	9.05	1.48	5.15
F2-49	11.35	115	18.7	3.5	10.5	1.66	2.75	19.41	97.4	19.8	0.1979	4	9.61	1.76	5.25	18.25	100.33	19.62	3.67	9.81	1.72	4.63
F2-50	11.63	106.67	15.3	1	10.49	1.75	3.04	19.46	70.2	7.15	0.2602	2	9.05	1.67	4.82	17.91	83.88	8.51	1.5	9.4	1.69	3.93
F2-51	11.93	122	11.3	1.5	10.1	1.55	1.28	15.4	69.6	7.6	0.1043	3.5	8.03	1.62	4.38	14.41	89.25	8.22	2.5	8.66	1.59	2.83
F2-52	13.3	96.33	10.96		10.76	1.66	1.25	14.99	80.4	13	0.1655	3	7.84	1.48	4.15	14.66	86.38	12.7	3.5	8.64	1.53	2.7
F2-53	10.93	81	10.14	3	10.24	1.44	1.68	12.44	64.6	10.99	0.1649		8.26	1.47	3.87	12.22	70.75	10.85	2.5	8.76	1.46	2.78
F2-54	9.73	69.33	14.88	2	9.62	1.59	2.33	16.49	53.4	7.27	0.1727	3	8.57	1.63	4.72	15.18	59.38	8.54	2.5	8.88	1.61	3.52
F2-55	15.87	78.5	9.24	1.5	13.09	1.77	1.86	17.26	81.2	8.76	0.2619	4	11	1.47	4.54	17.17	80.43	8.84	2.33	11.59	1.57	3.47
F2-56	12.8	48	10.7	3	12.92	1.67	2.44	17.85	76	14.14	0.2974	4	11.1	1.5	4.71	16.77	68	13.56	3.5	11.64	1.55	3.8
F2-57	17.47	183.33	10.38	3	10.91	1.8	2.49	15.41	80.8	9.28	0.2132	3	9.07	1.61	4.06	15.83	119.25	9.47	3	9.6	1.66	3.28
F2-58	7.73	93.5	12.08	3.5	11.21	1.55	1.61	16	65.2	12.04	0.1313	4	8.62	1.31	3.77	14.12	73.29	12.04	3.67	9.4	1.39	2.91
F2-59	11.97	109.67	11.68		7.97	1.56	1.99	13.52	50.4	10.18	0.192	3	5.44	1.39	4.42	12.94	72.63	10.43	3	6.25	1.43	3.2
F2-60	8.4	41	10.64	3.5	11.92	1.52	1.17	12.89	68.2	8.1	0.2321	3	9.36	1.48	4.35	12.27	60.43	8.74	3.33	10.19	1.49	4.13
F2-61				3.5				11.89	56	13.65	0.152	4	8.32	1.4	4.65	13.5	38	12.2	3.67	7.56	1.5	4.86
F2-62								7.84	53	14.95	0.0943		8.71	1.19	2.37	10.1	53	12.7		8.75	1.39	2.37
F2-63	8.15	127	15.6	2	7.76	1.63	1.87	11.35	51.2	15.74	0.0428		7.29	1.42	4	10.95	63.83	15.71	2	7.43	1.48	3.47
F2-64				2				11.58	73.6	10.94	0.1518	4	9.92	1.51	4.22	15.1	80	10.3	3	7.23	1.62	4.37
F2-65	7.8	15	11	3.5	8.51	1.45	1.13	12.51	75.4	8.93	0.1707	4	8.42	1.48	4.89	12.48	65.33	9.27	3.67	8.44	1.46	3.95
F2-66	14.07	103	10.06	2	9.98	1.76	1.5	15.9	52.4	8.26	0.1951	2.5	9.19	1.5	4.04	15.64	71.38	8.56	2.33	9.32	1.56	2.77
F2-67	10.57	30.67	8.36		10.75	1.72	3.62	10.5	42.2	12.07	0.0727	3	8.86	1.52	3.9	10.52	37.88	11.45	3.5	9.35	1.57	3.76
F2-68	15	163.33	17.14	2.5	11.28	1.67	1.73	14.19	98	13.22	0.1869	4	9.02	1.47	4.3	14.41	122.5	13.88	3	9.75	1.52	3.02
F2-69
F2-70	10.8	28	7.86	3	9.61	1.4	3.3	13.1	53	6.99	0.2017	3	9.87	1.54	3.97	12.72	45.86	7.14	3	9.78	1.48	3.7
F2-71	10.1	32.67	9.9	3	12.59	1.53	1.19	11.85	64.4	12.46	0.1037	3	8.09	1.44	4.43	11.56	52.5	12.11	3	9.42	1.46	2.81
F2-72	11.2	40	9.4	4	10.81	1.62	1.63	13.93	79	14.72	0.1384	4	8.93	1.42	4.12	13.75	67.86	13.83	4	9.51	1.46	3.13
F2-73				3				15.28	48	6.58	0.2468	4	9.54	1.45	4.66	18.9	45	9.9	3.5	10.42	1.41	4.56
F2-74				2.5				10.9	54.4	10.05	0.217	2	8.32	1.57	4.41	19.3	68	11.2	2.33	8.72	1.65	4.71
F2-75								10.7	81	8.95	0.3093	4	8.02	1.44	4.02	15.2	97	14.6	3.5	10.81	1.64	3.99
F2-76	11.1	37	7.83	4	9.25	1.44	1.98	12.92	79.2	9	0.1801	4	8.59	1.45	4.37	12.74	72.17	8.84	4	8.78	1.44	3.77
F2-77	9.35	20.5		4	10.05	1.58	3	12.9	68.4	7.96	0.2965	3.5	8.2	1.65	4.1	12.11	54.71	17.4	3.67	8.75	1.61	3.83
F2-78	10.63	65	14.24	3.5	12.81	1.79	2.8	12.81	43.2	12.96	0.1774	4	10.73	1.66	4.29	12.49	49.43	13.18	3.67	11.3	1.68	3.69
F2-80	11.25	68.67	14.2	4	11.1	1.84	1.46	17.58	84.2	13.8	0.1825	3	9.32	1.69	4.75	16.61	78.38	13.86	3.5	9.88	1.73	3.1
F2-81	13.2	35.33	11.28	3	9.77	1.68	2.29	16.09	78.6	11.38	0.1701	3.5	8.51	1.54	4.31	15.46	62.38	11.36	3.33	8.92	1.57	3.3
F2-82	13.03	85.33	17.02	3	10.77	1.54	2.01	15.11	79.6	12.04	0.1591	3	9.55	1.47	4.17	14.57	81.75	12.87	3	9.9	1.48	3.09
F2-83	10.67	43.5	9.92	3	10.54	1.61	2.57	17.17	78.8	12.06	0.1059	3	9.94	1.47	4.51	15.87	68.71	11.7	3	10.18	1.52	3.73
F2-84	9.2	55.67	10.68	3	8.95	1.61	1.71	14.15	53.2	8.22	0.0752	3.5	7.94	1.39	4.7	13.07	54.13	8.63	3.33	8.24	1.45	3.21
F2-85	10.7	40	9.42	1	9.32	1.52	1.74	16.46	66	8.18	0.1781	2	8.98	1.55	4.22	15.78	56.25	8.38	1.5	9.07	1.53	2.98
F2-86	8.6	35	11.58	3	7.71	1.36	1.12	14.26	77.2	10.4	0.0843	4.5	12.14	1.44	4.94	13.39	70.17	10.57	4	10.78	1.4	3.99
F2-87	11.1	52	13.68	2	9.83	1.58	1.96	16.48	59.6	8.58	0.1815	3	10.24	1.53	4.74	15.71	58.33	9.28	2.5	10.17	1.55	4.04
F2-88	13.87	106.67	10.38	2	12.42	1.74	2.49	18.4	78.6	16.57	0.2049	2	11.38	1.55	4.83	17.39	89.13	15.54	2	11.64	1.6	3.66
F2-89	12.85	75	9.92	2.5	10.35	1.55	2.25	17.37	78.6	10.37	0.0797	2	9.86	1.61	4.17	16.74	77.57	10.29	2.33	10.02	1.6	3.4
F2-90				4				18.56	90.6	17.04	0.0998	3.5	9.04	1.58	4.27	19.5	73	19.3	3.67	9.81	1.48	4.1
F2-91	11.93	75.5	18.8	3	10.82	1.59	2.57	15.62	68.6	10.64	0.1842	3	7.78	1.48	4.27	14.94	70.57	12	3	8.57	1.51	3.59
F2-92	10	24	14.7	2.5	11.4	1.51	2.57	14.23	50.2	11.91	0.0347	2.5	11.94	1.59	5.13	13.67	45.83	12.02	2.5	11.88	1.56	4.49
F2-93	10.27	19.67	9.98	4	10.15	1.5	2.91	16.75	62.2	9.38	0.22	4	8.3	1.49	4.69	15.41	46.25	9.48	4	8.87	1.48	3.92
F2-94				2.5				16.58	60.2	9.16	0.1337	3.5	9.8	1.49	4.56	19	88	8.6	3	9.73	1.39	4.61
F2-95	11.1	36	13.24	2	11.28	1.83	3.2	14.35	85	9.48	0.1335	3.5	9.87	1.39	4.3	13.77	71	10.11	3	10.35	1.53	3.86
F2-96	9.7	48	12.52	1.5	11.22	1.53	2.12	10.41	73.75	6.82	0.1934	2	8.7	1.44	3.7	10.28	65.17	8.11	1.67	9.43	1.47	3.07
F2-97	6.3			1.5				16.98	51	12.69	0.197	2.5	11.77	1.63	5.04	15.89	20.5	8.4	2	10.26	1.57	5.46
F2-98	9.1	69.5	9.78	5	7.68	1.45	1.95	15.92	84.4	13.73	0.1827		7.41	1.49	3.57	14.92	84.5	13.07	4.5	7.54	1.48	3.17
F2-99				4				16.94	81.8	13.18	0.1792	4	11.38	1.53	4.23	19.1	81.8	16.1	4	10.64	1.28	4
F2-100	11.9	35.33	11.74	2.5	12.09	1.64	2.35	13.6	71.6	8.95	0.167	3	8.82	1.45	4.44	13.29	58	9.42	2.67	9.82	1.5	3.39
F2-101	10.37	82	9.78	3.5	9.5	1.55	1.33	6.9	42.4	6.73	0.2432	3.5	6.09	1.45	3.97	8.06	57.25	7.49	3.5	7.13	1.46	2.65
F2-102				3.5				10.25	49	10.7	0.2245	4	11.15	1.52	5.13	12	49	7.7	3.67	7.7	1.32	5.13
F2-103	11.65	114.67	10.02	4	10.19	1.65	1.59	12.55	61.8	11.21	0.1759	3.5	9.78	1.47	4.28	12.55	81.63	11.01	3.67	9.87	1.52	2.93
F2-104	9.63	40.67	12.1	3	8.84	1.56	1.27	15.16	78.2	7.94	0.2555	2.5	7.26	1.47	4.78	13.65	64.13	8.63	2.67	7.93	1.51	3.03
F2-105	9.7	83	9.72	4	10.8	1.65	1.72	8.37	65	9.22	0.2308	4	7.12	1.54	4.41	8.7	77	9.47	4	8.18	1.57	2.62
F2-106	10.17	46.67	7.94	3	8.55	1.64	2.01	19.42	72.6	14.61	0.1849	4	10.17	1.51	4.69	17.5	62.88	13.5	3.5	9.7	1.52	3.62
F2-107	9.47	43.67	11.2	4	10.19	1.62	1.82	11.84	53.6	11.12	0.1703	3	8.57	1.5	4.4	11.49	49.88	11.14	3.5	9.15	1.54	3.11
F2-108	8.53	62.5	10.9	4	7.98	1.64	1.81	9.62	62.4	13.56	0.1094	3.5	7.88	1.39	3.75	9.37	62.43	13.12	3.67	7.88	1.46	2.98
F2-109	10.8	80	10.12	3	8.91	1.41	0.82	11.74	37.75	11.02	0.2365	3.5	8.79	1.3	3.72	11.64	46.2	10.87	3.33	8.83	1.32	2.75
F2-110		54	18.53	4	7.11	1.3	0.5	13.86	80	15.07	0.2012	3	8.5	1.46	4.47	16.5	75.67	15.44	3.5	8.3	1.42	3.48
F2-111	13.53	153.33	13.84	3	9.71	1.75	1.25	13.97	96.4	7.42	0.3586	4	8.29	1.5	4.17	13.85	117.75	8.49	3.5	8.72	1.57	2.71
F2-112	12.97	119.33	16.98	3	10.23	1.85	1.8	13.8	75.6	5.66	0.2409	2	10.5	1.47	4.97	13.49	92	7.55	2.5	10.39	1.58	3.39
F2-113	12.3	91	14	4	10.61	1.74	1.38	14.56	88.6	10.88	0.213	3	9.35	1.33	4.38	14.29	89	11.4	3.5	9.7	1.45	3.63
F2-114				3.5				17.42	82	11.81	0.1197	3	11.81	1.52	4.68	19	70	17.7	3.33	11.68	1.64	4.68
F2-115	11.53	52.33	8.94	2.5	8.66	1.64	2.11	17.97	64.6	10.05	0.0904	3.5	7.15	1.51	4.69	16.71	60	9.86	3	7.62	1.54	3.4
F2-116	13.05	49	7.3	2.5	9.73	1.53	1.82	18.07	76.4	6.84	0.1344	4.5	9.82	1.6	5.07	17.37	66.13	6.91	3.5	9.67	1.58	3.44
F2-117	7.9	18	8.7	1	8.1	1.23	1.3	20.5	61.8	9.76	0.1327	3.5	11.96	1.7	5.07	19.18	54.5	9.61	2.67	10.82	1.56	4.13
F2-118				3				14.94	84.4	8.33	0.1611	5	9.55	1.68	5.02	18.7	62	18.7	4	11.03	1.67	4.97
F2-119	6.8							10.15	92.5	14.26	0.1842	3.5	10.71	1.52	5.31	9.48	95	14.1	3.5	10.1	1.68	5.39
F2-120	9.03	50.5	7.14	3	10.75	1.27	1.06	17.76	48.2	11.24	0.1891	4.5	7.64	1.57	5.21	15.76	48.86	10.56	4	8.54	1.47	3.55
F2-121				2.5				16.67	70	18.29	0.0313	3	7.92	1.36	4.76	18.2	64	17.1	2.67	6.23	1.16	4.91
F2-122	9.2	33	8.98	1.5	7.48	1.68	2.82	11.68	71.6	15.51	0.2135		9.77	1.44	3.91	11.45	65.17	14.42	2	9.11	1.51	3.64
F2-123				3				13.56	79.25	13.88	0.2495	3.5	9.24	1.22	4.07	14	58	17.1	3.33	6.66	1.24	5.44
F2-124	13.53	90	8.16		10.29	1.68	2.57	14.85	56.6	7.43	0.3157	4.5	9.38	1.64	5.7	14.55	69.13	7.55	4	9.55	1.65	4.14
F2-125	12.33	70.5	7.36		8.44	1.55	1.76	16.82	71.4	7.96	0.2224	4	9.07	1.47	5.58	15.9	71.14	7.86	4.5	8.9	1.5	4.05
F2-126	6.7	13	9.6	4	9.78	1.31	0.88	15.05	79.4	10.01	0.1915	4.5	9.67	1.54	4.77	14.51	68.33	9.96	4.33	9.69	1.46	3.8
F2-127	10.5	52	7.33	2.5	9.25	1.7	1.88	13.04	48.6	9.61	0.1233	3	9.24	1.54	4.45	12.87	49.17	9.37	2.67	9.22	1.57	3.81
F2-128				2.5				15.65	50.6	6.71	0.2688	3.5	9.29	1.57	4.82	20.2	47	11.1	3	9.63	1.49	4.84
F2-129	7.75	44.5	11.78		6.84	1.28	0.65	4.2	14	12.65			7.7	1.06		6.57	34.33	12.36		7.34	1.15	3.34
F2-130	9.85	122	16.82	3.5	10.36	1.78	2.33	12.64	84.8	9.85	0.3394	3.5	10.06	1.58	4.51	12.13	91	11.24	3.5	10.14	1.63	3.64
F2-131	9.1	37	11.18	2	8	1.57	2.17	10.9	51.6	11.03	0.2985	3.5	9.58	1.48	4.54	10.48	47.43	11.06	3	9.18	1.5	3.59
F2-132	8.5	55.33	9.72	4	11.11	1.54	2.29	11.48	57.2	6.8	0.212	2.5	9.68	1.44	4.52	10.79	56.5	7.28	3	10.06	1.46	3.41
F2-133				3				11.58	86.6	11.03	0.1665	4.5	10.82	1.38	4.19	15.2	113	17	4	12.02	1.26	4.23
F2-134	11.2	74	10.48	2.5	11.04	1.58	1.39	16.58	64.8	9.55	0.1026	3	10.95	1.62	4.83	16.09	69.67	9.71	2.67	11.01	1.61	3.46
F2-135	10.37	56.33	14.08	3	10.15	1.39	3.16	10.08	56	11.43	0.1476	3	9.05	1.53	3.6	10.18	52.75	12.31	3	9.32	1.48	3.38
F2-136	11.07	91.67	6.7	3	11.64	1.71	1.89	11.51	57.2	10.75	0.1976	4.5	9.9	1.5	3.54	11.58	70.13	10.08	4	10.42	1.56	2.72
F2-137	10.93	42	16.16		10.64	1.6	3.09	11.27	53.2	7.76	0.3214	3.5	9.15	1.62	4.09	11.18	50	9.44	4	9.57	1.61	3.69
F2-138	13.13	87.5	10.72		11.5	1.63	2.05	10.17	50.2	12.77	0.2243	4	6.59	1.46	2.57	11.65	60.86	11.92	4	8.08	1.51	2.36
F2-139	12.6			2.5				7.25	32.33	10.75		3	8.36	1.16	3.11	8.32	30	12.9	2.67	7.44	1.22	3.11
F2-140	6.8															7.1
F2-141	12.23	94	7.88	2	10.32	1.52	1.83	9.23	37	7.49	0.1663	4	7.78	1.38	3.8	10.05	58.38	7.55	3	8.4	1.42	2.82
F2-142	10.73	52	9.43	2.5	8.86	1.64	2.64	9.38	46.8	8.6	0.2358	3.5	7.23	1.46	3.91	9.69	48.75	8.73	3	7.78	1.52	3.28
F2-143	11.63	127.67	15.66	1.5	9.54	1.68	1.83	10.45	36.2	11.03	0.1229	3.5	7.51	1.44	3.72	10.76	70.5	11.8	2.5	8.2	1.5	2.78
F2-144	15.03	98	11.32	3.5	10.82	1.47	1.83	13.68	81.8	10.36	0.3037	2	8.38	1.55	3.86	13.96	87.88	10.52	3	9.12	1.51	2.85
F2-145	9.57	64.67	12.54	4	11.83	1.55	2.45	13.71	80.6	11.34	0.2019	4	8.68	1.61	4.91	12.91	74.63	11.54	4	9.63	1.59	3.68
F2-146	11.03	105.33	11.4	4.5	10.06	1.66	1.61	15.25	74.4	11.19	0.2563	4	11	1.6	4.76	14.26	86	11.22	4.33	10.71	1.61	3.19
F2-147
F2-148	9.45	21	9.42	1	9.05	1.49	2.88	15.54	53.2	10.11	0.2141	2	10.44	1.58	4.47	14.59	44	10	1.5	9.98	1.55	3.84
F2-149	11.1	30.67	9.56	4	11.4	1.57	2.79	11.88	76.2	12.31	0.1637	3.5	10.19	1.54	4.48	11.6	59.13	11.85	3.67	10.62	1.55	3.64
F2-150	12.53	43	10.14	4	10.36	1.48	2.33	13.36	82.2	12.28	0.1433	4	10.23	1.52	5.05	13.27	75.67	11.92	4	10.33	1.5	3.96
F2-151	15.25	99	12.28	2.5	10.98	1.59	1.64	17.07	63.6	10.82	0.2185	2	11.98	1.59	4.49	16.81	73.71	11.06	2.33	11.67	1.59	3.35
F2-152	12.33	113	11.98	1.5	10.85	1.64	2.97	18.27	73.2	10.65	0.2288	3	11.44	1.53	5.3	17.06	88.13	10.87	2	11.33	1.56	4.13
F2-153	10.9	58.5	8.64	2	8.61	1.57	1.06	18.32	59.6	8.77	0.2137	3.5	11.2	1.56	4.84	17.08	59.29	8.75	3	10.39	1.55	3.33
F2-154	11.5	63	12.1	1.5	7.85	1.53	1.59	17.08	75.25	11.97	0.2631	4	10.17	1.64	5.14	15.69	71.17	11.99	2.33	9.34	1.6	3.72
F2-155
F2-156	10.7	96	13.26	3	7.16	1.46	1.32	12.68	42.75	7.06	0.2563	4.5	8.98	1.34	5.39	12.35	53.4	8.61	4	8.46	1.38	4.03
F2-157
F2-158	8.25	20	8.03	4	7.86	1.43	1.72	12.95	39.5	8.91	0.2188	4	10.7	1.76	4.62	12.17	35.6	8.72	4	9.79	1.66	3.65
F2-159	10.95	38	6.73	2	7.88	1.42	2.26	17.06	83.4	6.5	0.3079	4	7.44	1.6	4.69	16.11	75.83	6.53	3	7.6	1.55	3.72
F2-160		34	12.7	4.5	8.03	1.43	1.45	20.29	78.6	10.15	0.1977	4	9.36	1.67	5.1	17.2	65.86	11.31	4.33	9.08	1.58	3.64
F2-161	7.6	38	11.3		6.91	1.4	1.54	15.45	66.67	11.7	0.18	4	8.71	1.37	4.32	13.88	59.5	11.62	3.5	8.16	1.39	3.39
F2-162	8.23	54	5.14		7.12	1.39	1.25	13.79	60.6	9.01	0.2258	3.5	8.65	1.6	4.66	12.12	58.13	8.36	3.5	8.21	1.54	3.3
F2-163				4.5				18.51	57.2	10.83	0.1042	3	9.11	1.58	4.85	16.8	63	17.3	4	9.55	1.43	4.97
F2-164				3				12.35	46.6	9.8	0.2533	3.5	9	1.52	4.38	14.1	41	12.3	3.33	12.68	1.5	4.51
F2-165	11.93	92	10.76	3.5	10.87	1.52	1.56	15.83	78	12.05	0.1244	4	9.11	1.57	4.12	14.93	83.25	11.84	3.67	9.41	1.55	2.84
F2-166	6.2	20	10.2		9.47	1.36	1.5	15.07	55.2	10.91	0.2242	2	9.18	1.53	4.81	14.32	49.33	10.88	2.5	9.28	1.47	3.98
F2-167	11.77	54	11.02	5	10.11	1.58	2.31	14.26	113.8	8.92	0.2282	4	9.7	1.55	4.62	13.75	91.38	9.27	4.5	9.82	1.55	3.47
F2-168	12.6	133.67	17.9	3.5	11.72	1.51	1.21	13.86	95.6	14.09	0.2258	3	9.07	1.53	4.48	13.83	109.88	14.72	3.33	9.88	1.52	3.17
F2-169	8.7			1.5				11.43	58.2	12.02	0.1876	3	10.51	1.58	3.93	10.98	59	12.5	2	11.59	1.55	4.21
F2-170	10.2	26	11.96	3.5	11.02	1.5	2.89	10.95	63.4	12.95	0.1481	3	9.28	1.43	3.79	10.91	57.5	12.79	3.33	9.74	1.45	3.43
F2-171	8.83	69	13.02		11.91	1.41	1.39	10.45	57.8	11.64	0.1479	2.5	10.19	1.51	4.04	9.91	62	11.87	2.5	10.65	1.48	2.72
F2-172	12	63	9.54	2	11.46	1.6	2.4	7.44	31	10.55	0.1575	3.5	10.89	1.33	3.55	9.15	55	10.09	3	11.08	1.41	2.69
F2-173	8.87	96.33	8.62		9.1	1.48	1.39									8.6	66.8	6.6		10.1	1.5	2.5
F2-174	11.4	87	10.3		12.9	1.65	2.26	7.1	24	10.83			9.94	1.1		10.33	66	10.61		10.81	1.28	4.01
F2-175	11.97	57.33	11.3		12.73	1.52	1.64	7.64	30	11.71	0.148		8.33	1.09	3.43	8.94	43.67	11.54		9.71	1.23	2.09
F2-176	9.77	61.5	9.6		9.22	1.42	1.09									8.1	42.9	11.3		9.66	2.02	3.12
F2-177	12.07	50.67	9		11.61	1.63	2.43	8.15	34.75	7.6	0.0682	3	8.73	1.49	3.4	9.83	41.57	7.83	2.5	9.5	1.53	2.81
F2-178	10.47	90.5	9.64		10.42	1.44	0.87	11.13	35.8	11.16	0	4	6.26	1.35	3.09	11.05	51.43	10.78	4	7.56	1.37	1.98
F2-179	11.17	101.67	9.74	4	10.26	1.59	1.25	13.79	53.4	12.74	0.1788	4	8.64	1.53	4.73	13.27	71.5	12.24	4	9.12	1.55	2.99
F2-180	9.53	25	8.58	3.5	8.72	1.53	2.83	17.16	56	11.54	0.1615	4	7.17	1.5	4.12	15.29	47.14	11.05	3.67	7.64	1.5	3.6
F2-181	10.99	102	7.68	4	10.38	1.46	1.19	13.55	96.4	12.54	0.143	2.5	9.32	1.52	4.77	13.06	97.33	11.73	3	9.53	1.5	3.88
F2-182	8	41	7.74	4	9.02	1.52	1.85	12.7	65	9.14	0.2844	2.5	9.13	1.7	4.69	11.66	58.14	8.91	3	9.11	1.65	3.56
F2-183	9.15	57	12.33	3	10.22	1.52	1.93	17.39	82.2	8.53	0.3482	3	10.18	1.7	5.37	16.02	78	8.94	3	10.17	1.64	4.51
F2-184	9.8	16	10.65	4	9.92	1.68	2.5	12.39	73	13.3	0.2046	2.5	13.91	1.56	4.95	12.1	63.5	13.11	3	12.7	1.6	4.34
F2-185	7.5	20	13.76	4	7.64	1.38	2.55	8	71.4	9.5	0.2393	4.5	11.59	1.57	4.89	7.75	62.83	11.28	4.33	10.46	1.5	4.31
F2-186	8.5	28	12.16	4	6.93	1.52	2.48	11.84	39.4	6.16	0.1896	3.5	9.42	1.5	5.16	11.07	36.14	9.16	3.67	8.68	1.5	3.82
F2-187				3				14.04	80.4	12.93	0.2572	4	8.83	1.66	4.62	18.2	79	15.5	3.5	6.56	1.7	4.77
F2-188
F2-189	9.4	16	9.76	3	8.64	1.63	2.11	15.41	64.4	10.94	0.213	4	9.96	1.63	4.74	14.21	50.57	10.7	3.5	9.56	1.63	3.68
F2-190	12.2	23	10.42	2.5	11.01	1.64	3.11	16.79	92.6	10.07	0.2244	3.5	11.18	1.72	4.88	16.11	72.71	10.13	3	11.15	1.69	4.17
F2-191	9.53	29.33	17.2	2	10.54	1.85	2.8	14.48	46.6	12.7	0.1938	4	10.27	1.59	4.72	12.83	40.13	13.6	3	10.3	1.66	3.76
F2-192	10.9	48	12.87	2.5	8.15	1.41	2.75	13.9	40.6	12.79	0.1976	4.5	10.81	1.62	4.45	14.02	41.83	12.81	3.5	10.01	1.56	4.02
F2-193	9.7	36	11.07	3	8.88	1.4	2.13	16.05	48.6	10.17	0.2473	3.5	10.08	1.67	4.65	15.52	46.5	10.26	3.33	9.78	1.58	4.02
F2-194	9.5	21.67	10.5	3.5	9.42	1.31	2.42	14.65	64	12.04	0.2726	3.5	11.12	1.54	3.86	13.54	48.13	11.78	3.5	10.58	1.45	3.14
F2-195	10.85	30	9.38	3.5	10.04	1.5	3.13	13.06	66.4	11.3	0.1673	3.5	10.61	1.61	5.29	12.57	56	10.34	3.5	10.5	1.57	4.43
F2-196				3.5				13.2	57	11.05		4	10.01	1.26	3.3	13.2	57	7.9	3.67	11.1	1.17	3.3
F2-197	11.05	25.5	11.63	4.5	11.61	1.57	2.51	13.01	62.2	8.72	0.1951	2	11.9	1.45	4.99	13.01	51.71	9.21	3.67	11.74	1.48	4
F2-198	10.15	23	10.93	3	7.3	1.4	1.72	15.32	61.6	12.52	0.1354	1.5	6.8	1.41	4.44	14.83	55.17	12.3	2	7.07	1.4	3.76
F2-199	10.9	45	12.2	3.5	8.7	1.52	1.32	16.35	56.2	12.36	0.0728	2.5	7.42	1.55	4.55	15.85	54.33	12.35	3	7.91	1.53	3.74
F2-200	10.87	106.33	12.8	3	11.21	1.5	2.32	12.76	53.6	9.63	0.131	2	10.61	1.58	4.53	12.35	73.38	10.16	2.5	10.81	1.55	3.43
F2-201	9.6			4				12.9	67	11.13	0.1434	4.5	10.35	1.61	4.65	12.43	35	12.6	4.33	9.28	1.65	4.59
F2-202	12.03	60	13.32	3	10.09	1.53	2.52	13.17	64	10.04	0.1381	3.5	9.56	1.55	4.9	13.15	62.5	10.58	3.33	9.67	1.55	3.71
