# Supplementary material for: Construction of the first high-density genetic linkage map and identification of seed yield-related QTLs and candidate genes in Elymus sibiricus, an important forage grass in Qinghai-Tibet Plateau
Source: BMC Genomics. 2019 Nov 14;20:861. doi: 10.1186/s12864-019-6254-4 (PMC6857239; doi:10.1186/s12864-019-6254-4)
Supplement: Supplementary file 3 — Additional file 3: Table S3. Thirty identified candidate genes for seed shattering within six QTL regions based on the functional annotation of barley and wheat genomes. [file 12864_2019_6254_MOESM3_ESM.xlsx]

## Sheet: Sheet1
Table S3. Thirty identified candidate genes for seed shattering within six QTL regions based on the functional annotation of barley and wheat genomes.
	#GeneID	COG_class	COG_class_annotation	GO_annotation	KEGG_annotation	Swissprot_annotation	nr_annotation
Plant hormone signal transduction
Abscisic acid	gene:TRAES3BF017900010CFD_g	[T]	Signal transduction mechanisms	Molecular Function: protein serine/threonine phosphatase activity (GO:0004722);; Cellular Component: nucleus (GO:0005634);; Biological Process: protein dephosphorylation (GO:0006470);; Biological Process: response to osmotic stress (GO:0006970);; Biological Process: response to heat (GO:0009408);; Biological Process: response to cold (GO:0009409);; Biological Process: response to water deprivatio…	K14497|0|bdi:100823766|probable protein phosphatase 2C 6; K14497 protein phosphatase 2C [EC:3.1.3.16] (A)	Probable protein phosphatase 2C 6 OS=Oryza sativa subsp. japonica (Rice) PE=2 SV=1	unnamed protein product [Triticum aestivum]
Abscisic acid	gene:TRAES3BF008800080CFD_g	[S]	Function unknown	Cellular Component: plasma membrane (GO:0005886);; Biological Process: response to cold (GO:0009409);; Biological Process: response to water deprivation (GO:0009414);; Biological Process: response to abscisic acid (GO:0009737);; Cellular Component: integral component of membrane (GO:0016021);; Cellular Component: cytoplasmic membrane-bounded vesicle (GO:0016023);; Biological Process: secretion by…	--	Hydrophobic protein LTI6A GN=OJ1136_D11.102 OS=Oryza sativa subsp. japonica (Rice) PE=2 SV=1	unnamed protein product [Triticum aestivum]
Abscisic acid	gene:Traes_6AL_E8CD2C02B	--	--	Molecular Function: sequence-specific DNA binding transcription factor activity (GO:0003700);; Biological Process: regulation of transcription, DNA-templated (GO:0006355);; Molecular Function: sequence-specific DNA binding (GO:0043565);;	K14432|1.52044e-46|bdi:100833178|ABSCISIC ACID-INSENSITIVE 5-like protein 7; K14432 ABA responsive element binding factor (A)	ABSCISIC ACID-INSENSITIVE 5-like protein 6 OS=Arabidopsis thaliana (Mouse-ear cress) PE=1 SV=1	bZIP transcription factor [Aegilops tauschii]
Ethylene	gene:Traes_6AL_AFC0B56BD	--	--	Molecular Function: DNA binding (GO:0003677);; Molecular Function: sequence-specific DNA binding transcription factor activity (GO:0003700);; Cellular Component: nucleus (GO:0005634);; Biological Process: regulation of transcription, DNA-templated (GO:0006355);;	--	Ethylene-responsive transcription factor ERF112 GN=ERF112 OS=Arabidopsis thaliana (Mouse-ear cress) PE=2 SV=1	predicted protein [Hordeum vulgare subsp. vulgare]
Ethylene	gene:Traes_6AL_CACE71FF7	--	--	Molecular Function: DNA binding (GO:0003677);; Molecular Function: sequence-specific DNA binding transcription factor activity (GO:0003700);; Cellular Component: nucleus (GO:0005634);; Biological Process: regulation of transcription, DNA-templated (GO:0006355);; Cellular Component: plastid (GO:0009536);;	K09286|6.97622e-37|osa:4330752|Os02g0752800; K09286 EREBP-like factor (A)	Ethylene-responsive transcription factor RAP2-4 OS=Arabidopsis thaliana (Mouse-ear cress) PE=1 SV=1	DRF-like transcription factor DRFL2c [Triticum aestivum]
Ethylene	gene:Traes_6AL_CE4E76E1A	--	--	Molecular Function: DNA binding (GO:0003677);; Molecular Function: sequence-specific DNA binding transcription factor activity (GO:0003700);; Cellular Component: nucleus (GO:0005634);; Biological Process: regulation of transcription, DNA-templated (GO:0006355);;	K09285|0|bdi:100833081|AP2-like ethylene-responsive transcription factor PLT2; K09285 AP2-like factor, ANT lineage (A)	AP2-like ethylene-responsive transcription factor AIL5 GN=AIL5 OS=Arabidopsis thaliana (Mouse-ear cress) PE=2 SV=2	AP2-like ethylene-responsive transcription factor AIL5 [Triticum urartu]
Ethylene	gene:TRAES3BF063900010CFD_g	[E]	Amino acid transport and metabolism	Biological Process: amino acid transport (GO:0006865);; Molecular Function: transaminase activity (GO:0008483);; Biological Process: ethylene biosynthetic process (GO:0009693);; Molecular Function: 1-aminocyclopropane-1-carboxylate synthase activity (GO:0016847);; Molecular Function: pyridoxal phosphate binding (GO:0030170);; Biological Process: 1-aminocyclopropane-1-carboxylate biosynthetic proc…	K01762|0|obr:102701486|1-aminocyclopropane-1-carboxylate synthase 7-like; K01762 1-aminocyclopropane-1-carboxylate synthase [EC:4.4.1.14] (A)	1-aminocyclopropane-1-carboxylate synthase 7 GN=ACS7 OS=Arabidopsis thaliana (Mouse-ear cress) PE=1 SV=1	unnamed protein product [Triticum aestivum]
Ethylene	gene:Traes_6AL_2CA7515B31	--	--	Molecular Function: DNA binding (GO:0003677);; Molecular Function: sequence-specific DNA binding transcription factor activity (GO:0003700);; Cellular Component: nucleus (GO:0005634);; Biological Process: regulation of transcription, DNA-templated (GO:0006355);;	--	Ethylene-responsive transcription factor ERF112 GN=ERF112 OS=Arabidopsis thaliana (Mouse-ear cress) PE=2 SV=1	predicted protein [Hordeum vulgare subsp. vulgare]
Ethylene	gene:Traes_6AL_3C182DED5	--	--	Molecular Function: DNA binding (GO:0003677);; Molecular Function: sequence-specific DNA binding transcription factor activity (GO:0003700);; Cellular Component: nucleus (GO:0005634);; Biological Process: regulation of transcription, DNA-templated (GO:0006355);;	K09286|2.26495e-108|obr:102713602|ethylene-responsive transcription factor 1-like; K09286 EREBP-like factor (A)	Ethylene-responsive transcription factor 1 GN=OJ1311_D08.9 OS=Oryza sativa subsp. japonica (Rice) PE=1 SV=1	Ethylene-responsive transcription factor 1 [Aegilops tauschii]
Gibberellin	gene:TRAES3BF118400050CFD_g	[R]	General function prediction only	Molecular Function: iron ion binding (GO:0005506);; Biological Process: response to red light (GO:0010114);; Biological Process: gibberellin catabolic process (GO:0045487);; Molecular Function: C-19 gibberellin 2-beta-dioxygenase activity (GO:0052634);; Biological Process: oxidation-reduction process (GO:0055114);;	K04125|9.68217e-133|bdi:100826640|gibberellin 2-beta-dioxygenase 1-like; K04125 gibberellin 2-oxidase [EC:1.14.11.13] (A)	Gibberellin 2-beta-dioxygenase 1 GN=GA2OX1 OS=Pisum sativum (Garden pea) PE=1 SV=1	GA2ox5-2 protein [Triticum aestivum]
Auxin	gene:TRAES3BF116200010CFD_g	--	--	Molecular Function: calmodulin binding (GO:0005516);; Cellular Component: mitochondrion (GO:0005739);; Biological Process: auxin-activated signaling pathway (GO:0009734);;	K14488|1.49892e-32|sbi:SORBI_04g004530|SORBIDRAFT_04g004530, Sb04g004530; hypothetical protein; K14488 SAUR family protein (A)	Auxin-induced protein 6B OS=Glycine max (Soybean) PE=2 SV=1	unnamed protein product [Triticum aestivum]
Auxin	gene:TRAES3BF023700010CFD_g	--	--	Molecular Function: DNA binding (GO:0003677);; Cellular Component: nucleus (GO:0005634);; Biological Process: regulation of transcription, DNA-templated (GO:0006355);; Biological Process: auxin-activated signaling pathway (GO:0009734);;	K14486|2.02513e-19|obr:102721276|auxin response factor 15-like; K14486 auxin response factor (A)	Auxin response factor 15 OS=Oryza sativa subsp. japonica (Rice) PE=2 SV=1	unnamed protein product [Triticum aestivum]
Auxin	gene:Traes_6AL_14CC00300	--	--	Cellular Component: nucleus (GO:0005634);; Biological Process: regulation of transcription, DNA-templated (GO:0006355);; Biological Process: regulation of translation (GO:0006417);; Cellular Component: plastid (GO:0009536);; Biological Process: auxin-activated signaling pathway (GO:0009734);; Molecular Function: protein dimerization activity (GO:0046983);;	K14484|4.64895e-24|sbi:SORBI_09g028210|SORBIDRAFT_09g028210, Sb09g028210; hypothetical protein; K14484 auxin-responsive protein IAA (A)	Auxin-responsive protein IAA19 GN=OSJNBa0001A14.14 OS=Oryza sativa subsp. japonica (Rice) PE=2 SV=1	Auxin-responsive protein IAA19 [Triticum urartu]
Auxin	gene:Traes_6AL_9354B9BF5	--	--	Molecular Function: calmodulin binding (GO:0005516);; Cellular Component: mitochondrion (GO:0005739);; Biological Process: auxin-activated signaling pathway (GO:0009734);;	K14488|5.52822e-46|sita:101786498|auxin-induced protein 10A5-like; K14488 SAUR family protein (A)	Auxin-induced protein 10A5 OS=Glycine max (Soybean) PE=2 SV=1	hypothetical protein TRIUR3_29896 [Triticum urartu]
Jasmonic acid	gene:Traes_6AL_BC7FB0A99	--	--	Biological Process: response to jasmonic acid (GO:0009753);; Biological Process: cellular process (GO:0009987);;	K13464|9.80426e-11|ath:AT1G70700|TIFY7; putative jasmonate signaling protein JAZ9; K13464 jasmonate ZIM domain-containing protein (A)	Protein TIFY 3B GN=F22D1.70 OS=Arabidopsis thaliana (Mouse-ear cress) PE=1 SV=1	predicted protein [Hordeum vulgare subsp. vulgare]
Transcription factor
MYB	gene:TRAES3BF063000030CFD_g	[KAD]	--	Molecular Function: binding (GO:0005488);;	K09422|1.30666e-95|sbi:SORBI_03g010960|SORBIDRAFT_03g010960, Sb03g010960; hypothetical protein; K09422 myb proto-oncogene protein, plant (A)	Transcription factor MYB44 GN=K8K14.2 OS=Arabidopsis thaliana (Mouse-ear cress) PE=2 SV=1	unnamed protein product [Triticum aestivum]
WRKY	gene:TRAES3BF021300010CFD_g	--	--	Molecular Function: sequence-specific DNA binding transcription factor activity (GO:0003700);; Biological Process: regulation of transcription, DNA-templated (GO:0006355);; Molecular Function: sequence-specific DNA binding (GO:0043565);;	--	Probable WRKY transcription factor 71 GN=WRKY71 OS=Arabidopsis thaliana (Mouse-ear cress) PE=2 SV=1	unnamed protein product [Triticum aestivum]
LAX PANICLE	gene:TRAES3BF030500010CFD_g	--	--	Molecular Function: protein dimerization activity (GO:0046983);;	--	Transcription factor LAX PANICLE OS=Oryza sativa subsp. japonica (Rice) PE=1 SV=1	unnamed protein product [Triticum aestivum]
MYB	gene:Traes_6AL_2BA02CAA9	[KAD]	--	Molecular Function: DNA binding (GO:0003677);; Molecular Function: chromatin binding (GO:0003682);; Biological Process: response to organic substance (GO:0010033);;	K09422|0|bdi:100822645|transcription factor MYB39-like; K09422 myb proto-oncogene protein, plant (A)	Transcription factor MYB39 GN=dl4925c OS=Arabidopsis thaliana (Mouse-ear cress) PE=2 SV=1	Transcription factor MYB39 [Triticum urartu]
GATA	gene:Traes_6AL_FD17E787A	--	--	Molecular Function: sequence-specific DNA binding transcription factor activity (GO:0003700);; Cellular Component: nucleus (GO:0005634);; Molecular Function: zinc ion binding (GO:0008270);; Biological Process: seed germination (GO:0009845);; Molecular Function: sequence-specific DNA binding (GO:0043565);; Biological Process: positive regulation of transcription, DNA-templated (GO:0045893);;	--	GATA transcription factor 8 GN=GATA8 OS=Arabidopsis thaliana (Mouse-ear cress) PE=2 SV=1	GATA transcription factor 11 [Aegilops tauschii]
RAX3	gene:Traes_6AL_FF1508B19	[KAD]	--	Molecular Function: binding (GO:0005488);;	K09422|5.07185e-117|osa:4330950|Os02g0786300; K09422 myb proto-oncogene protein, plant (A)	Transcription factor RAX3 GN=T16K5.40 OS=Arabidopsis thaliana (Mouse-ear cress) PE=2 SV=1	Transcription factor RAX3 [Aegilops tauschii]
MADS-box	gene:Traes_6AL_B5D4C3A49	--	--	Molecular Function: DNA binding (GO:0003677);; Molecular Function: sequence-specific DNA binding transcription factor activity (GO:0003700);; Cellular Component: nucleus (GO:0005634);; Biological Process: regulation of transcription, DNA-templated (GO:0006355);; Molecular Function: protein dimerization activity (GO:0046983);;	--	MADS-box transcription factor 57 GN=P0617A09.25 OS=Oryza sativa subsp. japonica (Rice) PE=2 SV=2	MADS-box transcription factor TaAGL17 [Triticum aestivum]
Hydrolase activity
Cellulase	gene:Traes_6AL_032B203F2	--	--	Cellular Component: extracellular region (GO:0005576);; Molecular Function: cellulase activity (GO:0008810);; Cellular Component: cytoplasmic membrane-bounded vesicle (GO:0016023);; Biological Process: cellulose catabolic process (GO:0030245);;	K01179|0|bdi:100838698|endoglucanase 8; K01179 endoglucanase [EC:3.2.1.4] (A)	Endoglucanase 8 (Precursor) OS=Oryza sativa subsp. japonica (Rice) PE=2 SV=1	Endoglucanase 8 [Aegilops tauschii]
Cellulase	gene:Traes_6AL_F41368542	--	--	Cellular Component: extracellular region (GO:0005576);; Molecular Function: cellulase activity (GO:0008810);; Cellular Component: chloroplast (GO:0009507);; Cellular Component: cytoplasmic membrane-bounded vesicle (GO:0016023);; Biological Process: cellulose catabolic process (GO:0030245);; Biological Process: cell wall modification involved in multidimensional cell growth (GO:0042547);;	--	Endoglucanase 6 (Precursor) OS=Oryza sativa subsp. japonica (Rice) PE=2 SV=1	predicted protein [Hordeum vulgare subsp. vulgare]
Xyloglucan endotransglucosylase	gene:Traes_6AL_D031DC544	--	--	Molecular Function: hydrolase activity, hydrolyzing O-glycosyl compounds (GO:0004553);; Cellular Component: cell wall (GO:0005618);; Biological Process: cellular glucan metabolic process (GO:0006073);; Cellular Component: cytoplasmic membrane-bounded vesicle (GO:0016023);; Molecular Function: xyloglucan:xyloglucosyl transferase activity (GO:0016762);; Cellular Component: apoplast (GO:0048046);;	--	Xyloglucan endotransglucosylase/hydrolase protein 22 (Precursor) GN=MUA2.13 OS=Arabidopsis thaliana (Mouse-ear cress) PE=1 SV=1	Xyloglucan endotransglucosylase/hydrolase protein 22 [Aegilops tauschii]
Xyloglucan endotransglucosylase	gene:Traes_6AL_D031DC544	--	--	Molecular Function: hydrolase activity, hydrolyzing O-glycosyl compounds (GO:0004553);; Cellular Component: cell wall (GO:0005618);; Biological Process: cellular glucan metabolic process (GO:0006073);; Cellular Component: cytoplasmic membrane-bounded vesicle (GO:0016023);; Molecular Function: xyloglucan:xyloglucosyl transferase activity (GO:0016762);; Cellular Component: apoplast (GO:0048046);;	--	Xyloglucan endotransglucosylase/hydrolase protein 22 (Precursor) GN=MUA2.13 OS=Arabidopsis thaliana (Mouse-ear cress) PE=1 SV=1	Xyloglucan endotransglucosylase/hydrolase protein 22 [Aegilops tauschii]
Alpha-galactosidase	gene:Traes_6AL_73E54964D	--	--	Molecular Function: alpha-galactosidase activity (GO:0004557);; Cellular Component: mitochondrion (GO:0005739);; Biological Process: oligosaccharide metabolic process (GO:0009311);; Cellular Component: plant-type cell wall (GO:0009505);; Biological Process: glycoside catabolic process (GO:0016139);; Biological Process: glycosylceramide catabolic process (GO:0046477);;	--	Alpha-galactosidase (Precursor) OS=Coffea arabica (Arabian coffee) PE=1 SV=1	Alpha-galactosidase [Aegilops tauschii]
Beta-glucosidase	gene:TRAES3BF026900010CFD_g	--	--	Biological Process: RNA splicing, via endonucleolytic cleavage and ligation (GO:0000394);; Molecular Function: calmodulin binding (GO:0005516);; Cellular Component: endoplasmic reticulum (GO:0005783);; Biological Process: N-glycan processing (GO:0006491);; Biological Process: methionine biosynthetic process (GO:0009086);; Cellular Component: cytoplasmic membrane-bounded vesicle (GO:0016023);; Mol…	K08288|0|bdi:100826220|glucosidase 2 subunit beta; K08288 protein kinase C substrate 80K-H (A)	Glucosidase 2 subunit beta (Precursor) GN=OsI_01383 OS=Oryza sativa subsp. indica (Rice) PE=3 SV=1	unnamed protein product [Triticum aestivum]
Lignin biosynthetic process
CAD	gene:Traes_6AL_BFB21AE09	[R]	General function prediction only	Molecular Function: zinc ion binding (GO:0008270);; Biological Process: response to bacterium (GO:0009617);; Biological Process: plant-type hypersensitive response (GO:0009626);; Biological Process: lignin biosynthetic process (GO:0009809);; Molecular Function: aryl-alcohol dehydrogenase (NAD+) activity (GO:0018456);; Molecular Function: cinnamyl-alcohol dehydrogenase activity (GO:0045551);; Cell…	K00083|0|bdi:100835744|putative cinnamyl alcohol dehydrogenase 5; K00083 cinnamyl-alcohol dehydrogenase [EC:1.1.1.195] (A)	Putative cinnamyl alcohol dehydrogenase 5 OS=Oryza sativa subsp. japonica (Rice) PE=3 SV=2	Putative cinnamyl alcohol dehydrogenase 5 [Aegilops tauschii]
CAD	gene:Traes_6AL_710BC3192	[R]	General function prediction only	Cellular Component: mitochondrion (GO:0005739);; Molecular Function: zinc ion binding (GO:0008270);; Biological Process: response to bacterium (GO:0009617);; Biological Process: plant-type hypersensitive response (GO:0009626);; Biological Process: lignin biosynthetic process (GO:0009809);; Molecular Function: aryl-alcohol dehydrogenase (NAD+) activity (GO:0018456);; Molecular Function: cinnamyl-a…	K00083|0|bdi:100835744|putative cinnamyl alcohol dehydrogenase 5; K00083 cinnamyl-alcohol dehydrogenase [EC:1.1.1.195] (A)	Putative cinnamyl alcohol dehydrogenase 5 OS=Oryza sativa subsp. japonica (Rice) PE=3 SV=2	Putative cinnamyl alcohol dehydrogenase 5 [Triticum urartu]
